# Supplementary material for: Silicon clusters with six and seven unsubstituted vertices via a two-step reaction from elemental silicon
Source: Chem Sci. 2019 Aug 15;10(39):9130–9. doi: 10.1039/c9sc03324f (PMC6889835; doi:10.1039/c9sc03324f)
Supplement: Supplementary file 2 [file SC-010-C9SC03324F-s002.cif]

# Electronic Supplementary Material (ESI) for Chemical Science.
# This journal is © The Royal Society of Chemistry 2019

####################################################################### 
# 
# This file contains crystal structure data downloaded from the 
# Cambridge Structural Database (CSD) hosted by the Cambridge 
# Crystallographic Data Centre (CCDC).
# 
# Full information about CCDC data access policies and citation 
# guidelines are available at http://www.ccdc.cam.ac.uk/access/V1 
# 
# Audit and citation data items may have been added by the CCDC. 
# Please retain this information to preserve the provenance of 
# this file and to allow appropriate attribution of the data. 
# 
#######################################################################

data_LSP-377
_database_code_depnum_ccdc_archive 'CCDC 1896556'
loop_
_audit_author_name
_audit_author_address
'Wilhelm Klein'
;Technical University Munich
Germany
;
_audit_update_record             
;
2019-02-11 deposited with the CCDC.	2019-08-15 downloaded from the CCDC.
;

_audit_creation_method           SHELXL-2014/7
_shelx_SHELXL_version_number     2014/7
_chemical_name_systematic        ?
_chemical_name_common            ?
_chemical_formula_moiety         ?
_chemical_formula_sum            'C72 H138 K2 N4 O12 Si9 Sn2'
_chemical_formula_weight         1820.25

loop_
_atom_type_symbol
_atom_type_description
_atom_type_scat_dispersion_real
_atom_type_scat_dispersion_imag
_atom_type_scat_source
C C 0.0033 0.0016 'International Tables Vol C Tables 4.2.6.8 and 6.1.1.4'
H H 0.0000 0.0000 'International Tables Vol C Tables 4.2.6.8 and 6.1.1.4'
N N 0.0061 0.0033 'International Tables Vol C Tables 4.2.6.8 and 6.1.1.4'
O O 0.0106 0.0060 'International Tables Vol C Tables 4.2.6.8 and 6.1.1.4'
K K 0.2009 0.2494 'International Tables Vol C Tables 4.2.6.8 and 6.1.1.4'
Si Si 0.0817 0.0704 'International Tables Vol C Tables 4.2.6.8 and 6.1.1.4'
Sn Sn -0.6537 1.4246 'International Tables Vol C Tables 4.2.6.8 and 6.1.1.4'

_space_group_crystal_system      monoclinic
_space_group_IT_number           15
_space_group_name_H-M_alt        'C 2/c'
_space_group_name_Hall           '-C 2yc'

_shelx_space_group_comment       
;
The symmetry employed for this shelxl refinement is uniquely defined
by the following loop, which should always be used as a source of
symmetry information in preference to the above space-group names.
They are only intended as comments.
;

loop_
_space_group_symop_operation_xyz
'x, y, z'
'-x, y, -z+1/2'
'x+1/2, y+1/2, z'
'-x+1/2, y+1/2, -z+1/2'
'-x, -y, -z'
'x, -y, z-1/2'
'-x+1/2, -y+1/2, -z'
'x+1/2, -y+1/2, z-1/2'

_cell_length_a                   31.6324(14)
_cell_length_b                   11.8423(7)
_cell_length_c                   25.7817(12)
_cell_angle_alpha                90
_cell_angle_beta                 108.231(3)
_cell_angle_gamma                90
_cell_volume                     9173.0(8)
_cell_formula_units_Z            4
_cell_measurement_temperature    150(2)
_cell_measurement_reflns_used    29120
_cell_measurement_theta_min      2.62
_cell_measurement_theta_max      35.63

_exptl_crystal_description       block
_exptl_crystal_colour            yellow
_exptl_crystal_density_diffrn    1.318
_exptl_crystal_F_000             3832
_exptl_crystal_size_max          0.35
_exptl_crystal_size_mid          0.2
_exptl_crystal_size_min          0.1
_exptl_absorpt_coefficient_mu    0.806
_exptl_absorpt_correction_type   empirical
_exptl_absorpt_correction_T_min  0.893
_exptl_absorpt_correction_T_max  1.000
_exptl_absorpt_process_details   'STOE X-AREA 1.76'

_diffrn_ambient_temperature      150(2)
_diffrn_source                   'Genix 3D HF Mo'
_diffrn_source_voltage           50
_diffrn_source_current           1.000
_diffrn_source_power             0.050
_diffrn_radiation_type           'Mo K\a'
_diffrn_radiation_wavelength     0.71073
_diffrn_radiation_monochromator  'Graded multilayer mirror'
_diffrn_radiation_collimation    '0.6 mm diameter'
_diffrn_measurement_device_type  'STOE StadiVari'
_diffrn_measurement_method       '\w scans'
_diffrn_detector                 Pilatus300K
_diffrn_detector_area_resol_mean 5.81
_diffrn_reflns_number            97474
_diffrn_reflns_av_unetI/netI     0.0678
_diffrn_reflns_av_R_equivalents  0.1068
_diffrn_reflns_limit_h_min       -38
_diffrn_reflns_limit_h_max       38
_diffrn_reflns_limit_k_min       -14
_diffrn_reflns_limit_k_max       14
_diffrn_reflns_limit_l_min       -31
_diffrn_reflns_limit_l_max       31
_diffrn_reflns_theta_min         2.594
_diffrn_reflns_theta_max         25.997
_diffrn_reflns_theta_full        25.242
_diffrn_measured_fraction_theta_max 0.999
_diffrn_measured_fraction_theta_full 0.999
_diffrn_reflns_Laue_measured_fraction_max 0.999
_diffrn_reflns_Laue_measured_fraction_full 0.999
_diffrn_reflns_point_group_measured_fraction_max 0.999
_diffrn_reflns_point_group_measured_fraction_full 0.999
_reflns_number_total             9014
_reflns_number_gt                5313
_reflns_threshold_expression     'I > 2\s(I)'

_reflns_special_details          
;
 Reflections were merged by SHELXL according to the crystal
 class for the calculation of statistics and refinement.
;

_computing_data_collection       'STOE X-AREA 1.76'
_computing_cell_refinement       'STOE X-AREA 1.76'
_computing_data_reduction        'STOE X-AREA 1.76'
_computing_structure_solution    SHELXS-97
_computing_structure_refinement  SHELXL-2014/7
_computing_molecular_graphics    'DIAMOND 3.2k'

_refine_special_details          ?
_refine_ls_structure_factor_coef Fsqd
_refine_ls_matrix_type           full
_refine_ls_weighting_scheme      calc
_refine_ls_weighting_details     
'w=1/[\s^2^(Fo^2^)+(0.0451P)^2^] where P=(Fo^2^+2Fc^2^)/3'
_atom_sites_solution_primary     direct
_atom_sites_solution_secondary   difmap
_atom_sites_solution_hydrogens   geom
_refine_ls_hydrogen_treatment    constr
_refine_ls_extinction_method     none
_refine_ls_extinction_coef       .
_refine_ls_number_reflns         9014
_refine_ls_number_parameters     511
_refine_ls_number_restraints     0
_refine_ls_R_factor_all          0.0978
_refine_ls_R_factor_gt           0.0444
_refine_ls_wR_factor_ref         0.0997
_refine_ls_wR_factor_gt          0.0836
_refine_ls_goodness_of_fit_ref   0.928
_refine_ls_restrained_S_all      0.928
_refine_ls_shift/su_max          0.001
_refine_ls_shift/su_mean         0.000

loop_
_atom_site_label
_atom_site_type_symbol
_atom_site_fract_x
_atom_site_fract_y
_atom_site_fract_z
_atom_site_U_iso_or_equiv
_atom_site_adp_type
_atom_site_occupancy
_atom_site_site_symmetry_order
_atom_site_calc_flag
_atom_site_refinement_flags_posn
_atom_site_refinement_flags_adp
_atom_site_refinement_flags_occupancy
_atom_site_disorder_assembly
_atom_site_disorder_group
Si1 Si 0.04782(4) 0.37695(12) 0.27638(5) 0.0467(3) Uani 1 1 d . . . . .
Si2 Si 0.00934(4) 0.37386(12) 0.17874(5) 0.0484(3) Uani 1 1 d . . . . .
Si3 Si 0.04875(4) 0.20293(12) 0.22490(5) 0.0466(3) Uani 1 1 d . . . . .
Si4 Si 0.03570(4) 0.20349(12) 0.32209(5) 0.0465(3) Uani 1 1 d . . . . .
Si5 Si 0.0000 0.06955(16) 0.2500 0.0561(5) Uani 1 2 d S T P . .
Sn Sn 0.13314(2) 0.38409(3) 0.31915(2) 0.04609(10) Uani 1 1 d . . . . .
C1 C 0.16866(17) 0.2409(5) 0.3667(3) 0.0833(19) Uani 1 1 d . . . . .
H1 H 0.1612 0.2433 0.4016 0.100 Uiso 1 1 calc R U . . .
C2 C 0.21879(16) 0.2583(6) 0.3834(3) 0.094(2) Uani 1 1 d . . . . .
H2A H 0.2266 0.3322 0.4020 0.112 Uiso 1 1 calc R U . . .
H2B H 0.2286 0.2589 0.3505 0.112 Uiso 1 1 calc R U . . .
C3 C 0.2438(2) 0.1599(8) 0.4235(4) 0.129(3) Uani 1 1 d . . . . .
H3A H 0.2762 0.1678 0.4304 0.155 Uiso 1 1 calc R U . . .
H3B H 0.2380 0.1686 0.4588 0.155 Uiso 1 1 calc R U . . .
C4 C 0.2308(2) 0.0520(7) 0.4032(3) 0.105(2) Uani 1 1 d . . . . .
H4A H 0.2453 -0.0043 0.4315 0.126 Uiso 1 1 calc R U . . .
H4B H 0.2410 0.0384 0.3712 0.126 Uiso 1 1 calc R U . . .
C5 C 0.18082(18) 0.0354(5) 0.3864(3) 0.0790(17) Uani 1 1 d . . . . .
H5A H 0.1709 0.0377 0.4192 0.095 Uiso 1 1 calc R U . . .
H5B H 0.1731 -0.0395 0.3691 0.095 Uiso 1 1 calc R U . . .
C6 C 0.15636(18) 0.1299(6) 0.3455(3) 0.0900(19) Uani 1 1 d . . . . .
H6A H 0.1636 0.1212 0.3110 0.108 Uiso 1 1 calc R U . . .
H6B H 0.1238 0.1204 0.3370 0.108 Uiso 1 1 calc R U . . .
C7 C 0.16545(13) 0.4317(4) 0.25809(18) 0.0454(10) Uani 1 1 d . . . . .
H7 H 0.1957 0.4616 0.2784 0.054 Uiso 1 1 calc R U . . .
C8 C 0.13948(15) 0.5274(4) 0.2228(2) 0.0547(12) Uani 1 1 d . . . . .
H8A H 0.1382 0.5922 0.2465 0.066 Uiso 1 1 calc R U . . .
H8B H 0.1086 0.5020 0.2044 0.066 Uiso 1 1 calc R U . . .
C9 C 0.16022(18) 0.5658(5) 0.1797(2) 0.0639(14) Uani 1 1 d . . . . .
H9A H 0.1412 0.6244 0.1563 0.077 Uiso 1 1 calc R U . . .
H9B H 0.1898 0.5995 0.1979 0.077 Uiso 1 1 calc R U . . .
C10 C 0.16517(17) 0.4663(5) 0.1445(2) 0.0641(14) Uani 1 1 d . . . . .
H10A H 0.1353 0.4368 0.1240 0.077 Uiso 1 1 calc R U . . .
H10B H 0.1798 0.4920 0.1178 0.077 Uiso 1 1 calc R U . . .
C11 C 0.19250(15) 0.3734(5) 0.1794(2) 0.0592(13) Uani 1 1 d . . . . .
H11A H 0.2231 0.4012 0.1976 0.071 Uiso 1 1 calc R U . . .
H11B H 0.1944 0.3088 0.1559 0.071 Uiso 1 1 calc R U . . .
C12 C 0.17192(15) 0.3334(4) 0.2231(2) 0.0556(12) Uani 1 1 d . . . . .
H12A H 0.1428 0.2972 0.2049 0.067 Uiso 1 1 calc R U . . .
H12B H 0.1916 0.2763 0.2467 0.067 Uiso 1 1 calc R U . . .
C13A C 0.1460(4) 0.5421(12) 0.3714(6) 0.045(3) Uani 0.533(19) 1 d . . P A 1
H13A H 0.1230 0.5994 0.3530 0.053 Uiso 0.533(19) 1 calc R U P A 1
C14A C 0.1878(10) 0.586(3) 0.3749(14) 0.087(10) Uani 0.533(19) 1 d . . P A 1
H14A H 0.1890 0.6034 0.3378 0.105 Uiso 0.533(19) 1 calc R U P A 1
H14B H 0.2111 0.5296 0.3916 0.105 Uiso 0.533(19) 1 calc R U P A 1
C15A C 0.1979(6) 0.7047(14) 0.4128(9) 0.063(4) Uani 0.533(19) 1 d . . P A 1
H15A H 0.2276 0.7349 0.4154 0.075 Uiso 0.533(19) 1 calc R U P A 1
H15B H 0.1753 0.7628 0.3958 0.075 Uiso 0.533(19) 1 calc R U P A 1
C16A C 0.1958(6) 0.6763(13) 0.4683(6) 0.071(4) Uani 0.533(19) 1 d . . P A 1
H16A H 0.1981 0.7452 0.4907 0.085 Uiso 0.533(19) 1 calc R U P A 1
H16B H 0.2201 0.6238 0.4873 0.085 Uiso 0.533(19) 1 calc R U P A 1
C17A C 0.1502(10) 0.620(3) 0.4574(14) 0.096(8) Uani 0.533(19) 1 d . . P A 1
H17A H 0.1460 0.6041 0.4931 0.115 Uiso 0.533(19) 1 calc R U P A 1
H17B H 0.1272 0.6755 0.4384 0.115 Uiso 0.533(19) 1 calc R U P A 1
C18A C 0.1416(6) 0.5176(12) 0.4263(6) 0.061(4) Uani 0.533(19) 1 d . . P A 1
H18A H 0.1112 0.4900 0.4224 0.073 Uiso 0.533(19) 1 calc R U P A 1
H18B H 0.1632 0.4586 0.4450 0.073 Uiso 0.533(19) 1 calc R U P A 1
C13B C 0.1580(4) 0.4921(17) 0.3888(6) 0.052(4) Uani 0.467(19) 1 d . . P A 2
H13B H 0.1760 0.4451 0.4203 0.063 Uiso 0.467(19) 1 calc R U P A 2
C14B C 0.1906(7) 0.599(3) 0.3794(11) 0.051(7) Uani 0.467(19) 1 d . . P A 2
H14C H 0.2150 0.5673 0.3674 0.062 Uiso 0.467(19) 1 calc R U P A 2
H14D H 0.1727 0.6498 0.3505 0.062 Uiso 0.467(19) 1 calc R U P A 2
C15B C 0.2085(8) 0.659(2) 0.4279(12) 0.084(7) Uani 0.467(19) 1 d . . P A 2
H15C H 0.2288 0.7188 0.4224 0.101 Uiso 0.467(19) 1 calc R U P A 2
H15D H 0.2259 0.6082 0.4571 0.101 Uiso 0.467(19) 1 calc R U P A 2
C16B C 0.1703(8) 0.7146(17) 0.4450(9) 0.090(6) Uani 0.467(19) 1 d . . P A 2
H16C H 0.1834 0.7682 0.4752 0.108 Uiso 0.467(19) 1 calc R U P A 2
H16D H 0.1512 0.7584 0.4137 0.108 Uiso 0.467(19) 1 calc R U P A 2
C17B C 0.1416(9) 0.631(3) 0.4631(13) 0.071(7) Uani 0.467(19) 1 d . . P A 2
H17C H 0.1174 0.6687 0.4730 0.085 Uiso 0.467(19) 1 calc R U P A 2
H17D H 0.1595 0.5845 0.4943 0.085 Uiso 0.467(19) 1 calc R U P A 2
C18B C 0.1216(6) 0.5521(17) 0.4059(8) 0.068(4) Uani 0.467(19) 1 d . . P A 2
H18C H 0.1009 0.4948 0.4120 0.081 Uiso 0.467(19) 1 calc R U P A 2
H18D H 0.1045 0.6016 0.3757 0.081 Uiso 0.467(19) 1 calc R U P A 2
K K 0.41869(3) 0.38820(9) 0.38771(4) 0.0457(2) Uani 1 1 d . . . . .
N1 N 0.34194(12) 0.5174(4) 0.40543(16) 0.0585(11) Uani 1 1 d . . . . .
N2 N 0.49332(11) 0.2569(3) 0.37206(14) 0.0474(9) Uani 1 1 d . . . . .
O1 O 0.34375(9) 0.4398(3) 0.29789(12) 0.0534(8) Uani 1 1 d . . . . .
O2 O 0.40926(9) 0.2932(3) 0.28481(11) 0.0476(7) Uani 1 1 d . . . . .
O3 O 0.45017(11) 0.1892(3) 0.45438(13) 0.0583(8) Uani 1 1 d . . . . .
O4 O 0.37053(11) 0.2917(3) 0.45481(13) 0.0635(9) Uani 1 1 d . . . . .
O5 O 0.43402(10) 0.6065(3) 0.44210(11) 0.0531(8) Uani 1 1 d . . . . .
O6 O 0.50018(9) 0.4876(3) 0.41180(12) 0.0553(8) Uani 1 1 d . . . . .
C19 C 0.31322(15) 0.5565(5) 0.3517(2) 0.0656(14) Uani 1 1 d . . . . .
H19A H 0.3277 0.6219 0.3403 0.079 Uiso 1 1 calc R U . . .
H19B H 0.2847 0.5833 0.3556 0.079 Uiso 1 1 calc R U . . .
C20 C 0.30340(15) 0.4688(5) 0.3075(2) 0.0673(15) Uani 1 1 d . . . . .
H20A H 0.2902 0.4011 0.3188 0.081 Uiso 1 1 calc R U . . .
H20B H 0.2819 0.4989 0.2736 0.081 Uiso 1 1 calc R U . . .
C21 C 0.33689(14) 0.3704(5) 0.25108(18) 0.0570(12) Uani 1 1 d . . . . .
H21A H 0.3152 0.4064 0.2191 0.068 Uiso 1 1 calc R U . . .
H21B H 0.3248 0.2963 0.2572 0.068 Uiso 1 1 calc R U . . .
C22 C 0.38047(15) 0.3544(4) 0.24054(19) 0.0569(13) Uani 1 1 d . . . . .
H22A H 0.3759 0.3124 0.2060 0.068 Uiso 1 1 calc R U . . .
H22B H 0.3937 0.4287 0.2372 0.068 Uiso 1 1 calc R U . . .
C23 C 0.44848(14) 0.2589(4) 0.27317(18) 0.0495(11) Uani 1 1 d . . . . .
H23A H 0.4647 0.3261 0.2667 0.059 Uiso 1 1 calc R U . . .
H23B H 0.4404 0.2118 0.2398 0.059 Uiso 1 1 calc R U . . .
C24 C 0.47755(15) 0.1927(4) 0.3205(2) 0.0554(12) Uani 1 1 d . . . . .
H24A H 0.4608 0.1259 0.3263 0.067 Uiso 1 1 calc R U . . .
H24B H 0.5037 0.1649 0.3110 0.067 Uiso 1 1 calc R U . . .
C25 C 0.51097(16) 0.1789(5) 0.4179(2) 0.0696(16) Uani 1 1 d . . . . .
H25A H 0.5288 0.2223 0.4501 0.084 Uiso 1 1 calc R U . . .
H25B H 0.5311 0.1245 0.4083 0.084 Uiso 1 1 calc R U . . .
C26 C 0.47527(19) 0.1136(5) 0.4331(2) 0.0777(16) Uani 1 1 d . . . . .
H26A H 0.4555 0.0750 0.4005 0.093 Uiso 1 1 calc R U . . .
H26B H 0.4893 0.0556 0.4608 0.093 Uiso 1 1 calc R U . . .
C27 C 0.41749(17) 0.1302(5) 0.4718(2) 0.0683(15) Uani 1 1 d . . . . .
H27A H 0.4323 0.0737 0.4999 0.082 Uiso 1 1 calc R U . . .
H27B H 0.3968 0.0899 0.4404 0.082 Uiso 1 1 calc R U . . .
C28 C 0.39237(17) 0.2112(5) 0.4946(2) 0.0631(14) Uani 1 1 d . . . . .
H28A H 0.3701 0.1699 0.5072 0.076 Uiso 1 1 calc R U . . .
H28B H 0.4131 0.2501 0.5265 0.076 Uiso 1 1 calc R U . . .
C29 C 0.34616(18) 0.3704(6) 0.4764(2) 0.0757(16) Uani 1 1 d . . . . .
H29A H 0.3671 0.4187 0.5041 0.091 Uiso 1 1 calc R U . . .
H29B H 0.3273 0.3292 0.4943 0.091 Uiso 1 1 calc R U . . .
C30 C 0.31738(17) 0.4429(6) 0.4309(2) 0.0787(17) Uani 1 1 d . . . . .
H30A H 0.2981 0.3931 0.4025 0.094 Uiso 1 1 calc R U . . .
H30B H 0.2978 0.4897 0.4456 0.094 Uiso 1 1 calc R U . . .
C31 C 0.35886(17) 0.6162(5) 0.4404(2) 0.0702(14) Uani 1 1 d . . . . .
H31A H 0.3691 0.5913 0.4790 0.084 Uiso 1 1 calc R U . . .
H31B H 0.3341 0.6701 0.4361 0.084 Uiso 1 1 calc R U . . .
C32 C 0.39626(17) 0.6763(5) 0.4283(2) 0.0660(14) Uani 1 1 d . . . . .
H32A H 0.3875 0.6957 0.3890 0.079 Uiso 1 1 calc R U . . .
H32B H 0.4031 0.7473 0.4496 0.079 Uiso 1 1 calc R U . . .
C33 C 0.47053(17) 0.6616(5) 0.43020(19) 0.0615(14) Uani 1 1 d . . . . .
H33A H 0.4780 0.7326 0.4514 0.074 Uiso 1 1 calc R U . . .
H33B H 0.4617 0.6809 0.3909 0.074 Uiso 1 1 calc R U . . .
C34 C 0.51010(16) 0.5870(5) 0.4443(2) 0.0621(15) Uani 1 1 d . . . . .
H34A H 0.5354 0.6271 0.4378 0.074 Uiso 1 1 calc R U . . .
H34B H 0.5187 0.5665 0.4835 0.074 Uiso 1 1 calc R U . . .
C35 C 0.53894(14) 0.4260(5) 0.4135(2) 0.0606(14) Uani 1 1 d . . . . .
H35A H 0.5512 0.3892 0.4496 0.073 Uiso 1 1 calc R U . . .
H35B H 0.5618 0.4779 0.4084 0.073 Uiso 1 1 calc R U . . .
C36 C 0.52772(14) 0.3380(4) 0.36936(19) 0.0529(12) Uani 1 1 d . . . . .
H36A H 0.5176 0.3766 0.3335 0.063 Uiso 1 1 calc R U . . .
H36B H 0.5552 0.2957 0.3712 0.063 Uiso 1 1 calc R U . . .

loop_
_atom_site_aniso_label
_atom_site_aniso_U_11
_atom_site_aniso_U_22
_atom_site_aniso_U_33
_atom_site_aniso_U_23
_atom_site_aniso_U_13
_atom_site_aniso_U_12
Si1 0.0432(6) 0.0480(7) 0.0522(7) -0.0027(7) 0.0198(5) -0.0073(6)
Si2 0.0520(6) 0.0473(8) 0.0512(7) 0.0102(6) 0.0237(5) 0.0019(6)
Si3 0.0448(6) 0.0520(8) 0.0459(7) 0.0000(6) 0.0185(5) 0.0077(6)
Si4 0.0470(6) 0.0498(8) 0.0440(7) 0.0050(6) 0.0162(5) 0.0013(6)
Si5 0.0707(12) 0.0352(10) 0.0627(13) 0.000 0.0213(10) 0.000
Sn 0.04205(15) 0.04803(18) 0.05100(19) -0.00090(18) 0.01860(12) -0.00174(16)
C1 0.055(3) 0.065(4) 0.118(5) 0.025(4) 0.010(3) 0.000(3)
C2 0.048(3) 0.078(4) 0.138(6) 0.028(4) 0.005(3) -0.004(3)
C3 0.057(4) 0.121(7) 0.173(8) 0.015(6) -0.015(4) 0.009(4)
C4 0.078(4) 0.081(5) 0.146(7) 0.019(5) 0.019(4) 0.025(4)
C5 0.083(4) 0.056(4) 0.104(5) 0.012(3) 0.036(3) 0.008(3)
C6 0.058(3) 0.081(5) 0.118(5) 0.007(4) 0.010(3) 0.012(3)
C7 0.041(2) 0.047(3) 0.051(3) -0.001(2) 0.019(2) -0.0014(19)
C8 0.057(3) 0.049(3) 0.063(3) -0.002(2) 0.026(2) 0.001(2)
C9 0.072(3) 0.062(3) 0.062(3) 0.006(3) 0.026(3) -0.005(3)
C10 0.071(3) 0.073(4) 0.055(3) -0.006(3) 0.028(3) -0.018(3)
C11 0.057(3) 0.063(3) 0.065(3) -0.017(3) 0.030(2) -0.008(3)
C12 0.056(3) 0.057(3) 0.060(3) -0.003(2) 0.026(2) 0.002(2)
C13A 0.043(6) 0.041(7) 0.048(7) -0.007(5) 0.012(5) -0.007(5)
C14A 0.099(18) 0.082(15) 0.081(15) -0.058(12) 0.028(12) -0.010(13)
C15A 0.054(9) 0.038(9) 0.081(10) -0.011(7) 0.000(7) -0.006(6)
C16A 0.076(9) 0.074(9) 0.053(8) -0.017(6) 0.006(7) -0.015(7)
C17A 0.135(17) 0.104(15) 0.088(14) -0.017(12) 0.091(11) 0.020(13)
C18A 0.082(10) 0.049(8) 0.061(9) 0.006(6) 0.033(7) -0.003(6)
C13B 0.040(6) 0.065(11) 0.047(8) 0.001(7) 0.006(5) 0.007(6)
C14B 0.043(10) 0.068(15) 0.049(12) -0.005(12) 0.023(8) -0.022(10)
C15B 0.060(11) 0.087(19) 0.11(2) -0.044(13) 0.038(12) -0.012(10)
C16B 0.101(14) 0.094(13) 0.073(12) -0.042(10) 0.026(11) -0.008(11)
C17B 0.079(10) 0.100(15) 0.053(9) -0.050(9) 0.050(10) -0.017(11)
C18B 0.075(10) 0.074(11) 0.066(11) -0.008(8) 0.040(9) 0.014(8)
K 0.0430(4) 0.0550(6) 0.0381(5) -0.0014(5) 0.0111(4) -0.0029(5)
N1 0.050(2) 0.074(3) 0.052(2) -0.002(2) 0.0176(19) 0.004(2)
N2 0.051(2) 0.054(2) 0.041(2) 0.0127(18) 0.0200(17) 0.0080(17)
O1 0.0434(16) 0.065(2) 0.0484(19) -0.0078(16) 0.0092(14) -0.0001(15)
O2 0.0536(16) 0.055(2) 0.0358(16) 0.0026(14) 0.0159(13) -0.0016(14)
O3 0.071(2) 0.060(2) 0.049(2) 0.0088(17) 0.0252(16) -0.0036(17)
O4 0.071(2) 0.075(3) 0.051(2) 0.0096(19) 0.0286(17) -0.0046(19)
O5 0.0635(18) 0.056(2) 0.0396(17) 0.0015(16) 0.0154(14) -0.0014(17)
O6 0.0505(17) 0.067(2) 0.0460(19) -0.0095(16) 0.0119(14) -0.0165(16)
C19 0.047(3) 0.077(4) 0.068(4) -0.005(3) 0.011(2) 0.013(3)
C20 0.044(2) 0.091(4) 0.061(3) -0.009(3) 0.009(2) 0.000(3)
C21 0.051(2) 0.071(4) 0.040(3) -0.002(3) 0.0018(19) -0.007(3)
C22 0.061(3) 0.066(4) 0.040(3) -0.001(2) 0.011(2) 0.001(2)
C23 0.058(3) 0.053(3) 0.038(3) -0.007(2) 0.017(2) -0.006(2)
C24 0.061(3) 0.046(3) 0.068(3) 0.001(2) 0.033(3) 0.002(2)
C25 0.064(3) 0.087(4) 0.063(3) 0.031(3) 0.026(3) 0.023(3)
C26 0.098(4) 0.068(4) 0.078(4) 0.034(3) 0.044(3) 0.023(4)
C27 0.083(3) 0.067(4) 0.060(3) 0.015(3) 0.029(3) -0.015(3)
C28 0.071(3) 0.077(4) 0.046(3) 0.004(3) 0.025(2) -0.022(3)
C29 0.078(3) 0.093(5) 0.072(4) -0.003(3) 0.047(3) -0.005(3)
C30 0.058(3) 0.107(5) 0.082(4) 0.000(4) 0.037(3) 0.006(3)
C31 0.073(3) 0.081(4) 0.057(3) -0.012(3) 0.021(3) 0.022(3)
C32 0.078(3) 0.058(3) 0.055(3) -0.006(3) 0.010(3) 0.002(3)
C33 0.089(4) 0.061(3) 0.038(3) -0.006(2) 0.026(3) -0.026(3)
C34 0.066(3) 0.076(4) 0.046(3) -0.008(3) 0.021(2) -0.031(3)
C35 0.044(2) 0.085(4) 0.049(3) 0.003(3) 0.009(2) -0.005(2)
C36 0.044(2) 0.072(3) 0.045(3) 0.011(2) 0.017(2) 0.006(2)

_geom_special_details            
;
 All esds (except the esd in the dihedral angle between two l.s. planes)
 are estimated using the full covariance matrix.  The cell esds are taken
 into account individually in the estimation of esds in distances, angles
 and torsion angles; correlations between esds in cell parameters are only
 used when they are defined by crystal symmetry.  An approximate (isotropic)
 treatment of cell esds is used for estimating esds involving l.s. planes.
;

loop_
_geom_bond_atom_site_label_1
_geom_bond_atom_site_label_2
_geom_bond_distance
_geom_bond_site_symmetry_2
_geom_bond_publ_flag
Si1 Si2 2.4296(18) . ?
Si1 Si2 2.4328(15) 2 ?
Si1 Si3 2.4564(19) . ?
Si1 Si4 2.4572(19) . ?
Si1 Sn 2.5780(11) . ?
Si2 Si1 2.4327(15) 2 ?
Si2 Si4 2.4660(18) 2 ?
Si2 Si3 2.4778(19) . ?
Si3 Si5 2.4324(18) . ?
Si3 Si4 2.5649(17) 2 ?
Si3 Si4 2.6641(17) . ?
Si4 Si5 2.4356(18) . ?
Si4 Si2 2.4660(18) 2 ?
Si4 Si3 2.5649(17) 2 ?
Si5 Si3 2.4324(18) 2 ?
Si5 Si4 2.4356(18) 2 ?
Sn C13B 2.144(14) . ?
Sn C1 2.186(6) . ?
Sn C7 2.201(4) . ?
Sn C13A 2.267(11) . ?
C1 C6 1.431(8) . ?
C1 C2 1.522(7) . ?
C1 H1 1.0000 . ?
C2 C3 1.593(9) . ?
C2 H2A 0.9900 . ?
C2 H2B 0.9900 . ?
C3 C4 1.392(10) . ?
C3 H3A 0.9900 . ?
C3 H3B 0.9900 . ?
C4 C5 1.514(8) . ?
C4 H4A 0.9900 . ?
C4 H4B 0.9900 . ?
C5 C6 1.567(8) . ?
C5 H5A 0.9900 . ?
C5 H5B 0.9900 . ?
C6 H6A 0.9900 . ?
C6 H6B 0.9900 . ?
C7 C8 1.523(6) . ?
C7 C12 1.526(6) . ?
C7 H7 1.0000 . ?
C8 C9 1.526(6) . ?
C8 H8A 0.9900 . ?
C8 H8B 0.9900 . ?
C9 C10 1.525(7) . ?
C9 H9A 0.9900 . ?
C9 H9B 0.9900 . ?
C10 C11 1.511(7) . ?
C10 H10A 0.9900 . ?
C10 H10B 0.9900 . ?
C11 C12 1.540(6) . ?
C11 H11A 0.9900 . ?
C11 H11B 0.9900 . ?
C12 H12A 0.9900 . ?
C12 H12B 0.9900 . ?
C13A C14A 1.40(3) . ?
C13A C18A 1.49(2) . ?
C13A H13A 1.0000 . ?
C14A C15A 1.68(4) . ?
C14A H14A 0.9900 . ?
C14A H14B 0.9900 . ?
C15A C16A 1.49(3) . ?
C15A H15A 0.9900 . ?
C15A H15B 0.9900 . ?
C16A C17A 1.53(4) . ?
C16A H16A 0.9900 . ?
C16A H16B 0.9900 . ?
C17A C18A 1.43(4) . ?
C17A H17A 0.9900 . ?
C17A H17B 0.9900 . ?
C18A H18A 0.9900 . ?
C18A H18B 0.9900 . ?
C13B C18B 1.53(2) . ?
C13B C14B 1.69(3) . ?
C13B H13B 1.0000 . ?
C14B C15B 1.40(4) . ?
C14B H14C 0.9900 . ?
C14B H14D 0.9900 . ?
C15B C16B 1.55(3) . ?
C15B H15C 0.9900 . ?
C15B H15D 0.9900 . ?
C16B C17B 1.51(4) . ?
C16B H16C 0.9900 . ?
C16B H16D 0.9900 . ?
C17B C18B 1.69(3) . ?
C17B H17C 0.9900 . ?
C17B H17D 0.9900 . ?
C18B H18C 0.9900 . ?
C18B H18D 0.9900 . ?
K O6 2.723(3) . ?
K O2 2.810(3) . ?
K O1 2.814(3) . ?
K O4 2.875(3) . ?
K O3 2.903(3) . ?
K O5 2.909(4) . ?
K N2 2.958(4) . ?
K N1 3.023(4) . ?
N1 C30 1.460(7) . ?
N1 C31 1.472(7) . ?
N1 C19 1.473(6) . ?
N2 C25 1.465(6) . ?
N2 C36 1.469(6) . ?
N2 C24 1.477(6) . ?
O1 C20 1.416(5) . ?
O1 C21 1.419(5) . ?
O2 C22 1.417(5) . ?
O2 C23 1.424(5) . ?
O3 C26 1.415(6) . ?
O3 C27 1.432(5) . ?
O4 C28 1.413(6) . ?
O4 C29 1.428(6) . ?
O5 C32 1.404(6) . ?
O5 C33 1.441(5) . ?
O6 C35 1.415(5) . ?
O6 C34 1.421(6) . ?
C19 C20 1.502(7) . ?
C19 H19A 0.9900 . ?
C19 H19B 0.9900 . ?
C20 H20A 0.9900 . ?
C20 H20B 0.9900 . ?
C21 C22 1.498(6) . ?
C21 H21A 0.9900 . ?
C21 H21B 0.9900 . ?
C22 H22A 0.9900 . ?
C22 H22B 0.9900 . ?
C23 C24 1.498(6) . ?
C23 H23A 0.9900 . ?
C23 H23B 0.9900 . ?
C24 H24A 0.9900 . ?
C24 H24B 0.9900 . ?
C25 C26 1.519(7) . ?
C25 H25A 0.9900 . ?
C25 H25B 0.9900 . ?
C26 H26A 0.9900 . ?
C26 H26B 0.9900 . ?
C27 C28 1.479(7) . ?
C27 H27A 0.9900 . ?
C27 H27B 0.9900 . ?
C28 H28A 0.9900 . ?
C28 H28B 0.9900 . ?
C29 C30 1.507(8) . ?
C29 H29A 0.9900 . ?
C29 H29B 0.9900 . ?
C30 H30A 0.9900 . ?
C30 H30B 0.9900 . ?
C31 C32 1.495(7) . ?
C31 H31A 0.9900 . ?
C31 H31B 0.9900 . ?
C32 H32A 0.9900 . ?
C32 H32B 0.9900 . ?
C33 C34 1.482(7) . ?
C33 H33A 0.9900 . ?
C33 H33B 0.9900 . ?
C34 H34A 0.9900 . ?
C34 H34B 0.9900 . ?
C35 C36 1.502(7) . ?
C35 H35A 0.9900 . ?
C35 H35B 0.9900 . ?
C36 H36A 0.9900 . ?
C36 H36B 0.9900 . ?

loop_
_geom_angle_atom_site_label_1
_geom_angle_atom_site_label_2
_geom_angle_atom_site_label_3
_geom_angle
_geom_angle_site_symmetry_1
_geom_angle_site_symmetry_3
_geom_angle_publ_flag
Si2 Si1 Si2 106.66(5) . 2 ?
Si2 Si1 Si3 60.94(5) . . ?
Si2 Si1 Si3 112.38(6) 2 . ?
Si2 Si1 Si4 112.43(7) . . ?
Si2 Si1 Si4 60.57(5) 2 . ?
Si3 Si1 Si4 65.66(5) . . ?
Si2 Si1 Sn 124.18(5) . . ?
Si2 Si1 Sn 129.16(6) 2 . ?
Si3 Si1 Sn 94.05(5) . . ?
Si4 Si1 Sn 97.00(5) . . ?
Si1 Si2 Si1 73.32(5) . 2 ?
Si1 Si2 Si4 97.01(6) . 2 ?
Si1 Si2 Si4 60.21(5) 2 2 ?
Si1 Si2 Si3 60.06(5) . . ?
Si1 Si2 Si3 96.95(6) 2 . ?
Si4 Si2 Si3 62.51(5) 2 . ?
Si5 Si3 Si1 106.57(6) . . ?
Si5 Si3 Si2 113.12(6) . . ?
Si1 Si3 Si2 59.00(5) . . ?
Si5 Si3 Si4 58.26(4) . 2 ?
Si1 Si3 Si4 93.80(6) . 2 ?
Si2 Si3 Si4 58.52(5) . 2 ?
Si5 Si3 Si4 56.88(4) . . ?
Si1 Si3 Si4 57.18(5) . . ?
Si2 Si3 Si4 104.30(6) . . ?
Si4 Si3 Si4 89.95(5) 2 . ?
Si5 Si4 Si1 106.44(6) . . ?
Si5 Si4 Si2 113.43(6) . 2 ?
Si1 Si4 Si2 59.23(5) . 2 ?
Si5 Si4 Si3 58.14(5) . 2 ?
Si1 Si4 Si3 94.09(6) . 2 ?
Si2 Si4 Si3 58.97(5) 2 2 ?
Si5 Si4 Si3 56.76(4) . . ?
Si1 Si4 Si3 57.15(5) . . ?
Si2 Si4 Si3 104.66(6) 2 . ?
Si3 Si4 Si3 90.04(5) 2 . ?
Si3 Si5 Si3 99.01(9) 2 . ?
Si3 Si5 Si4 63.59(5) 2 . ?
Si3 Si5 Si4 66.36(6) . . ?
Si3 Si5 Si4 66.36(6) 2 2 ?
Si3 Si5 Si4 63.59(5) . 2 ?
Si4 Si5 Si4 98.73(9) . 2 ?
C13B Sn C1 90.2(6) . . ?
C13B Sn C7 108.4(4) . . ?
C1 Sn C7 109.1(2) . . ?
C1 Sn C13A 110.0(5) . . ?
C7 Sn C13A 100.2(3) . . ?
C13B Sn Si1 116.0(4) . . ?
C1 Sn Si1 120.01(15) . . ?
C7 Sn Si1 111.14(12) . . ?
C13A Sn Si1 104.5(4) . . ?
C6 C1 C2 111.6(5) . . ?
C6 C1 Sn 117.9(4) . . ?
C2 C1 Sn 111.2(4) . . ?
C6 C1 H1 105.0 . . ?
C2 C1 H1 105.0 . . ?
Sn C1 H1 105.0 . . ?
C1 C2 C3 110.3(5) . . ?
C1 C2 H2A 109.6 . . ?
C3 C2 H2A 109.6 . . ?
C1 C2 H2B 109.6 . . ?
C3 C2 H2B 109.6 . . ?
H2A C2 H2B 108.1 . . ?
C4 C3 C2 113.6(7) . . ?
C4 C3 H3A 108.9 . . ?
C2 C3 H3A 108.9 . . ?
C4 C3 H3B 108.9 . . ?
C2 C3 H3B 108.9 . . ?
H3A C3 H3B 107.7 . . ?
C3 C4 C5 112.7(6) . . ?
C3 C4 H4A 109.1 . . ?
C5 C4 H4A 109.1 . . ?
C3 C4 H4B 109.1 . . ?
C5 C4 H4B 109.1 . . ?
H4A C4 H4B 107.8 . . ?
C4 C5 C6 110.5(5) . . ?
C4 C5 H5A 109.5 . . ?
C6 C5 H5A 109.5 . . ?
C4 C5 H5B 109.5 . . ?
C6 C5 H5B 109.5 . . ?
H5A C5 H5B 108.1 . . ?
C1 C6 C5 112.4(5) . . ?
C1 C6 H6A 109.1 . . ?
C5 C6 H6A 109.1 . . ?
C1 C6 H6B 109.1 . . ?
C5 C6 H6B 109.1 . . ?
H6A C6 H6B 107.9 . . ?
C8 C7 C12 111.2(4) . . ?
C8 C7 Sn 109.5(3) . . ?
C12 C7 Sn 114.0(3) . . ?
C8 C7 H7 107.3 . . ?
C12 C7 H7 107.3 . . ?
Sn C7 H7 107.3 . . ?
C7 C8 C9 112.5(4) . . ?
C7 C8 H8A 109.1 . . ?
C9 C8 H8A 109.1 . . ?
C7 C8 H8B 109.1 . . ?
C9 C8 H8B 109.1 . . ?
H8A C8 H8B 107.8 . . ?
C10 C9 C8 110.5(4) . . ?
C10 C9 H9A 109.6 . . ?
C8 C9 H9A 109.6 . . ?
C10 C9 H9B 109.6 . . ?
C8 C9 H9B 109.6 . . ?
H9A C9 H9B 108.1 . . ?
C11 C10 C9 110.8(4) . . ?
C11 C10 H10A 109.5 . . ?
C9 C10 H10A 109.5 . . ?
C11 C10 H10B 109.5 . . ?
C9 C10 H10B 109.5 . . ?
H10A C10 H10B 108.1 . . ?
C10 C11 C12 111.4(4) . . ?
C10 C11 H11A 109.3 . . ?
C12 C11 H11A 109.3 . . ?
C10 C11 H11B 109.3 . . ?
C12 C11 H11B 109.3 . . ?
H11A C11 H11B 108.0 . . ?
C7 C12 C11 111.3(4) . . ?
C7 C12 H12A 109.4 . . ?
C11 C12 H12A 109.4 . . ?
C7 C12 H12B 109.4 . . ?
C11 C12 H12B 109.4 . . ?
H12A C12 H12B 108.0 . . ?
C14A C13A C18A 112.2(19) . . ?
C14A C13A Sn 109.7(15) . . ?
C18A C13A Sn 110.5(9) . . ?
C14A C13A H13A 108.1 . . ?
C18A C13A H13A 108.1 . . ?
Sn C13A H13A 108.1 . . ?
C13A C14A C15A 111(2) . . ?
C13A C14A H14A 109.5 . . ?
C15A C14A H14A 109.5 . . ?
C13A C14A H14B 109.5 . . ?
C15A C14A H14B 109.5 . . ?
H14A C14A H14B 108.1 . . ?
C16A C15A C14A 108.2(16) . . ?
C16A C15A H15A 110.1 . . ?
C14A C15A H15A 110.1 . . ?
C16A C15A H15B 110.1 . . ?
C14A C15A H15B 110.1 . . ?
H15A C15A H15B 108.4 . . ?
C15A C16A C17A 104.1(18) . . ?
C15A C16A H16A 110.9 . . ?
C17A C16A H16A 110.9 . . ?
C15A C16A H16B 110.9 . . ?
C17A C16A H16B 110.9 . . ?
H16A C16A H16B 109.0 . . ?
C18A C17A C16A 118.3(17) . . ?
C18A C17A H17A 107.7 . . ?
C16A C17A H17A 107.7 . . ?
C18A C17A H17B 107.7 . . ?
C16A C17A H17B 107.7 . . ?
H17A C17A H17B 107.1 . . ?
C17A C18A C13A 108.0(19) . . ?
C17A C18A H18A 110.1 . . ?
C13A C18A H18A 110.1 . . ?
C17A C18A H18B 110.1 . . ?
C13A C18A H18B 110.1 . . ?
H18A C18A H18B 108.4 . . ?
C18B C13B C14B 103.9(17) . . ?
C18B C13B Sn 114.0(10) . . ?
C14B C13B Sn 113.9(13) . . ?
C18B C13B H13B 108.3 . . ?
C14B C13B H13B 108.3 . . ?
Sn C13B H13B 108.3 . . ?
C15B C14B C13B 110.5(18) . . ?
C15B C14B H14C 109.5 . . ?
C13B C14B H14C 109.5 . . ?
C15B C14B H14D 109.5 . . ?
C13B C14B H14D 109.5 . . ?
H14C C14B H14D 108.1 . . ?
C14B C15B C16B 110(2) . . ?
C14B C15B H15C 109.8 . . ?
C16B C15B H15C 109.8 . . ?
C14B C15B H15D 109.8 . . ?
C16B C15B H15D 109.8 . . ?
H15C C15B H15D 108.2 . . ?
C17B C16B C15B 114(2) . . ?
C17B C16B H16C 108.8 . . ?
C15B C16B H16C 108.8 . . ?
C17B C16B H16D 108.8 . . ?
C15B C16B H16D 108.8 . . ?
H16C C16B H16D 107.7 . . ?
C16B C17B C18B 101(2) . . ?
C16B C17B H17C 111.6 . . ?
C18B C17B H17C 111.6 . . ?
C16B C17B H17D 111.6 . . ?
C18B C17B H17D 111.6 . . ?
H17C C17B H17D 109.4 . . ?
C13B C18B C17B 113.3(15) . . ?
C13B C18B H18C 108.9 . . ?
C17B C18B H18C 108.9 . . ?
C13B C18B H18D 108.9 . . ?
C17B C18B H18D 108.9 . . ?
H18C C18B H18D 107.7 . . ?
O6 K O2 101.64(9) . . ?
O6 K O1 125.97(10) . . ?
O2 K O1 59.79(9) . . ?
O6 K O4 132.57(10) . . ?
O2 K O4 119.29(10) . . ?
O1 K O4 96.48(9) . . ?
O6 K O3 95.21(10) . . ?
O2 K O3 98.59(10) . . ?
O1 K O3 135.08(10) . . ?
O4 K O3 57.96(10) . . ?
O6 K O5 60.17(9) . . ?
O2 K O5 139.77(9) . . ?
O1 K O5 100.04(9) . . ?
O4 K O5 95.90(10) . . ?
O3 K O5 117.47(9) . . ?
O6 K N2 61.27(11) . . ?
O2 K N2 60.94(9) . . ?
O1 K N2 120.30(10) . . ?
O4 K N2 117.97(11) . . ?
O3 K N2 60.89(9) . . ?
O5 K N2 120.87(10) . . ?
O6 K N1 119.63(11) . . ?
O2 K N1 119.49(10) . . ?
O1 K N1 60.33(10) . . ?
O4 K N1 60.56(11) . . ?
O3 K N1 117.67(10) . . ?
O5 K N1 59.86(10) . . ?
N2 K N1 178.52(11) . . ?
C30 N1 C31 110.3(4) . . ?
C30 N1 C19 110.8(4) . . ?
C31 N1 C19 108.9(4) . . ?
C30 N1 K 109.1(3) . . ?
C31 N1 K 109.8(3) . . ?
C19 N1 K 107.8(3) . . ?
C25 N2 C36 110.4(4) . . ?
C25 N2 C24 109.7(4) . . ?
C36 N2 C24 109.9(3) . . ?
C25 N2 K 109.9(3) . . ?
C36 N2 K 107.3(3) . . ?
C24 N2 K 109.5(2) . . ?
C20 O1 C21 112.5(3) . . ?
C20 O1 K 118.8(3) . . ?
C21 O1 K 116.1(3) . . ?
C22 O2 C23 111.0(3) . . ?
C22 O2 K 114.0(3) . . ?
C23 O2 K 118.1(2) . . ?
C26 O3 C27 111.1(4) . . ?
C26 O3 K 114.5(3) . . ?
C27 O3 K 115.8(3) . . ?
C28 O4 C29 111.0(4) . . ?
C28 O4 K 118.3(3) . . ?
C29 O4 K 115.3(3) . . ?
C32 O5 C33 110.7(4) . . ?
C32 O5 K 113.6(3) . . ?
C33 O5 K 108.9(3) . . ?
C35 O6 C34 112.3(3) . . ?
C35 O6 K 122.2(3) . . ?
C34 O6 K 120.7(3) . . ?
N1 C19 C20 114.6(5) . . ?
N1 C19 H19A 108.6 . . ?
C20 C19 H19A 108.6 . . ?
N1 C19 H19B 108.6 . . ?
C20 C19 H19B 108.6 . . ?
H19A C19 H19B 107.6 . . ?
O1 C20 C19 108.5(4) . . ?
O1 C20 H20A 110.0 . . ?
C19 C20 H20A 110.0 . . ?
O1 C20 H20B 110.0 . . ?
C19 C20 H20B 110.0 . . ?
H20A C20 H20B 108.4 . . ?
O1 C21 C22 108.8(4) . . ?
O1 C21 H21A 109.9 . . ?
C22 C21 H21A 109.9 . . ?
O1 C21 H21B 109.9 . . ?
C22 C21 H21B 109.9 . . ?
H21A C21 H21B 108.3 . . ?
O2 C22 C21 108.3(4) . . ?
O2 C22 H22A 110.0 . . ?
C21 C22 H22A 110.0 . . ?
O2 C22 H22B 110.0 . . ?
C21 C22 H22B 110.0 . . ?
H22A C22 H22B 108.4 . . ?
O2 C23 C24 109.3(3) . . ?
O2 C23 H23A 109.8 . . ?
C24 C23 H23A 109.8 . . ?
O2 C23 H23B 109.8 . . ?
C24 C23 H23B 109.8 . . ?
H23A C23 H23B 108.3 . . ?
N2 C24 C23 114.3(4) . . ?
N2 C24 H24A 108.7 . . ?
C23 C24 H24A 108.7 . . ?
N2 C24 H24B 108.7 . . ?
C23 C24 H24B 108.7 . . ?
H24A C24 H24B 107.6 . . ?
N2 C25 C26 113.8(4) . . ?
N2 C25 H25A 108.8 . . ?
C26 C25 H25A 108.8 . . ?
N2 C25 H25B 108.8 . . ?
C26 C25 H25B 108.8 . . ?
H25A C25 H25B 107.7 . . ?
O3 C26 C25 109.3(5) . . ?
O3 C26 H26A 109.8 . . ?
C25 C26 H26A 109.8 . . ?
O3 C26 H26B 109.8 . . ?
C25 C26 H26B 109.8 . . ?
H26A C26 H26B 108.3 . . ?
O3 C27 C28 109.8(4) . . ?
O3 C27 H27A 109.7 . . ?
C28 C27 H27A 109.7 . . ?
O3 C27 H27B 109.7 . . ?
C28 C27 H27B 109.7 . . ?
H27A C27 H27B 108.2 . . ?
O4 C28 C27 110.5(4) . . ?
O4 C28 H28A 109.5 . . ?
C27 C28 H28A 109.5 . . ?
O4 C28 H28B 109.5 . . ?
C27 C28 H28B 109.5 . . ?
H28A C28 H28B 108.1 . . ?
O4 C29 C30 109.7(4) . . ?
O4 C29 H29A 109.7 . . ?
C30 C29 H29A 109.7 . . ?
O4 C29 H29B 109.7 . . ?
C30 C29 H29B 109.7 . . ?
H29A C29 H29B 108.2 . . ?
N1 C30 C29 114.6(4) . . ?
N1 C30 H30A 108.6 . . ?
C29 C30 H30A 108.6 . . ?
N1 C30 H30B 108.6 . . ?
C29 C30 H30B 108.6 . . ?
H30A C30 H30B 107.6 . . ?
N1 C31 C32 114.3(4) . . ?
N1 C31 H31A 108.7 . . ?
C32 C31 H31A 108.7 . . ?
N1 C31 H31B 108.7 . . ?
C32 C31 H31B 108.7 . . ?
H31A C31 H31B 107.6 . . ?
O5 C32 C31 109.4(4) . . ?
O5 C32 H32A 109.8 . . ?
C31 C32 H32A 109.8 . . ?
O5 C32 H32B 109.8 . . ?
C31 C32 H32B 109.8 . . ?
H32A C32 H32B 108.2 . . ?
O5 C33 C34 110.4(4) . . ?
O5 C33 H33A 109.6 . . ?
C34 C33 H33A 109.6 . . ?
O5 C33 H33B 109.6 . . ?
C34 C33 H33B 109.6 . . ?
H33A C33 H33B 108.1 . . ?
O6 C34 C33 109.6(4) . . ?
O6 C34 H34A 109.7 . . ?
C33 C34 H34A 109.7 . . ?
O6 C34 H34B 109.7 . . ?
C33 C34 H34B 109.7 . . ?
H34A C34 H34B 108.2 . . ?
O6 C35 C36 109.7(4) . . ?
O6 C35 H35A 109.7 . . ?
C36 C35 H35A 109.7 . . ?
O6 C35 H35B 109.7 . . ?
C36 C35 H35B 109.7 . . ?
H35A C35 H35B 108.2 . . ?
N2 C36 C35 114.9(4) . . ?
N2 C36 H36A 108.6 . . ?
C35 C36 H36A 108.6 . . ?
N2 C36 H36B 108.6 . . ?
C35 C36 H36B 108.6 . . ?
H36A C36 H36B 107.5 . . ?

_refine_diff_density_max         1.074
_refine_diff_density_min         -0.365
_refine_diff_density_rms         0.070

_shelx_res_file                  
;

    LSP-377.res created by SHELXL-2014/7

TITL LSP-377 in C2/c (Nr.15)
CELL 0.71073   31.6324   11.8423   25.7817   90.000  108.231   90.000
ZERR 4          0.0014    0.0007    0.0012    0.000    0.003    0.000
LATT  7
SYMM -X, Y, 0.5-Z
SFAC C H N O K Si Sn
UNIT 288 552 16 48 8 36 8
TEMP -123
OMIT -2 52
L.S. 10
BOND $H
FMAP 2
PLAN 10
ACTA
WGHT    0.045100
FVAR       0.11823   0.53300
SI1   6    0.047817    0.376948    0.276381    11.00000    0.04322    0.04795 =
         0.05225   -0.00272    0.01975   -0.00725
SI2   6    0.009337    0.373858    0.178737    11.00000    0.05199    0.04727 =
         0.05119    0.01022    0.02371    0.00188
SI3   6    0.048753    0.202933    0.224896    11.00000    0.04484    0.05196 =
         0.04592    0.00002    0.01847    0.00773
SI4   6    0.035697    0.203489    0.322090    11.00000    0.04702    0.04983 =
         0.04397    0.00498    0.01615    0.00129
SI5   6    0.000000    0.069551    0.250000    10.50000    0.07074    0.03521 =
         0.06273    0.00000    0.02132    0.00000
SN    7    0.133145    0.384086    0.319149    11.00000    0.04205    0.04803 =
         0.05100   -0.00090    0.01860   -0.00174
C1    1    0.168663    0.240918    0.366684    11.00000    0.05484    0.06488 =
         0.11817    0.02543    0.00977    0.00002
AFIX  13
H1    2    0.161235    0.243331    0.401625    11.00000   -1.20000
AFIX   0
C2    1    0.218792    0.258337    0.383413    11.00000    0.04808    0.07805 =
         0.13815    0.02759    0.00500   -0.00366
AFIX  23
H2A   2    0.226550    0.332175    0.401962    11.00000   -1.20000
H2B   2    0.228577    0.258909    0.350503    11.00000   -1.20000
AFIX   0
C3    1    0.243776    0.159884    0.423453    11.00000    0.05737    0.12097 =
         0.17344    0.01473   -0.01517    0.00928
AFIX  23
H3A   2    0.276230    0.167838    0.430363    11.00000   -1.20000
H3B   2    0.238000    0.168628    0.458826    11.00000   -1.20000
AFIX   0
C4    1    0.230756    0.052049    0.403202    11.00000    0.07789    0.08092 =
         0.14551    0.01944    0.01918    0.02514
AFIX  23
H4A   2    0.245336   -0.004270    0.431528    11.00000   -1.20000
H4B   2    0.241040    0.038402    0.371210    11.00000   -1.20000
AFIX   0
C5    1    0.180819    0.035417    0.386447    11.00000    0.08260    0.05569 =
         0.10361    0.01162    0.03619    0.00807
AFIX  23
H5A   2    0.170874    0.037689    0.419223    11.00000   -1.20000
H5B   2    0.173055   -0.039534    0.369065    11.00000   -1.20000
AFIX   0
C6    1    0.156364    0.129894    0.345455    11.00000    0.05824    0.08129 =
         0.11825    0.00708    0.00999    0.01212
AFIX  23
H6A   2    0.163571    0.121202    0.310965    11.00000   -1.20000
H6B   2    0.123809    0.120445    0.337009    11.00000   -1.20000
AFIX   0
C7    1    0.165450    0.431655    0.258089    11.00000    0.04099    0.04681 =
         0.05125   -0.00121    0.01853   -0.00142
AFIX  13
H7    2    0.195658    0.461599    0.278407    11.00000   -1.20000
AFIX   0
C8    1    0.139476    0.527388    0.222818    11.00000    0.05695    0.04929 =
         0.06278   -0.00236    0.02581    0.00084
AFIX  23
H8A   2    0.138224    0.592248    0.246520    11.00000   -1.20000
H8B   2    0.108578    0.502032    0.204450    11.00000   -1.20000
AFIX   0
C9    1    0.160224    0.565846    0.179716    11.00000    0.07221    0.06153 =
         0.06172    0.00635    0.02630   -0.00509
AFIX  23
H9A   2    0.141186    0.624391    0.156310    11.00000   -1.20000
H9B   2    0.189815    0.599530    0.197856    11.00000   -1.20000
AFIX   0
C10   1    0.165167    0.466347    0.144536    11.00000    0.07082    0.07270 =
         0.05481   -0.00629    0.02822   -0.01756
AFIX  23
H10A  2    0.135346    0.436831    0.123978    11.00000   -1.20000
H10B  2    0.179777    0.492050    0.117813    11.00000   -1.20000
AFIX   0
C11   1    0.192504    0.373380    0.179420    11.00000    0.05705    0.06300 =
         0.06501   -0.01659    0.02976   -0.00815
AFIX  23
H11A  2    0.223085    0.401221    0.197557    11.00000   -1.20000
H11B  2    0.194418    0.308808    0.155868    11.00000   -1.20000
AFIX   0
C12   1    0.171925    0.333353    0.223063    11.00000    0.05576    0.05694 =
         0.05962   -0.00310    0.02599    0.00162
AFIX  23
H12A  2    0.142814    0.297218    0.204948    11.00000   -1.20000
H12B  2    0.191634    0.276252    0.246723    11.00000   -1.20000
AFIX   0
PART 1
C13A  1    0.145986    0.542099    0.371403    21.00000    0.04309    0.04092 =
         0.04790   -0.00712    0.01165   -0.00731
AFIX  13
H13A  2    0.122959    0.599440    0.353043    21.00000   -1.20000
AFIX   0
C14A  1    0.187850    0.586341    0.374934    21.00000    0.09867    0.08200 =
         0.08139   -0.05792    0.02823   -0.01008
AFIX  23
H14A  2    0.189020    0.603447    0.337821    21.00000   -1.20000
H14B  2    0.211129    0.529614    0.391592    21.00000   -1.20000
AFIX   0
C15A  1    0.197855    0.704680    0.412849    21.00000    0.05434    0.03764 =
         0.08113   -0.01105    0.00043   -0.00565
AFIX  23
H15A  2    0.227620    0.734936    0.415429    21.00000   -1.20000
H15B  2    0.175314    0.762831    0.395769    21.00000   -1.20000
AFIX   0
C16A  1    0.195831    0.676278    0.468267    21.00000    0.07636    0.07414 =
         0.05272   -0.01686    0.00553   -0.01544
AFIX  23
H16A  2    0.198089    0.745213    0.490697    21.00000   -1.20000
H16B  2    0.220109    0.623847    0.487285    21.00000   -1.20000
AFIX   0
C17A  1    0.150183    0.619899    0.457368    21.00000    0.13462    0.10410 =
         0.08765   -0.01731    0.09062    0.01954
AFIX  23
H17A  2    0.145965    0.604124    0.493137    21.00000   -1.20000
H17B  2    0.127185    0.675516    0.438363    21.00000   -1.20000
AFIX   0
C18A  1    0.141603    0.517624    0.426288    21.00000    0.08199    0.04850 =
         0.06072    0.00638    0.03347   -0.00269
AFIX  23
H18A  2    0.111224    0.490049    0.422423    21.00000   -1.20000
H18B  2    0.163185    0.458645    0.444968    21.00000   -1.20000
AFIX   0
PART 2
C13B  1    0.158017    0.492076    0.388840   -21.00000    0.04048    0.06481 =
         0.04669    0.00133    0.00613    0.00691
AFIX  13
H13B  2    0.175979    0.445118    0.420251   -21.00000   -1.20000
AFIX   0
C14B  1    0.190581    0.598660    0.379425   -21.00000    0.04296    0.06830 =
         0.04897   -0.00458    0.02277   -0.02223
AFIX  23
H14C  2    0.214982    0.567333    0.367371   -21.00000   -1.20000
H14D  2    0.172697    0.649846    0.350484   -21.00000   -1.20000
AFIX   0
C15B  1    0.208542    0.659474    0.427894   -21.00000    0.05950    0.08741 =
         0.11271   -0.04368    0.03809   -0.01232
AFIX  23
H15C  2    0.228800    0.718777    0.422434   -21.00000   -1.20000
H15D  2    0.225945    0.608218    0.457133   -21.00000   -1.20000
AFIX   0
C16B  1    0.170319    0.714576    0.444990   -21.00000    0.10067    0.09450 =
         0.07349   -0.04181    0.02611   -0.00782
AFIX  23
H16C  2    0.183408    0.768174    0.475228   -21.00000   -1.20000
H16D  2    0.151167    0.758413    0.413744   -21.00000   -1.20000
AFIX   0
C17B  1    0.141646    0.630661    0.463067   -21.00000    0.07900    0.09993 =
         0.05313   -0.05015    0.05003   -0.01682
AFIX  23
H17C  2    0.117412    0.668750    0.473022   -21.00000   -1.20000
H17D  2    0.159502    0.584546    0.494269   -21.00000   -1.20000
AFIX   0
C18B  1    0.121629    0.552077    0.405896   -21.00000    0.07494    0.07431 =
         0.06626   -0.00776    0.03988    0.01405
AFIX  23
H18C  2    0.100879    0.494844    0.412027   -21.00000   -1.20000
H18D  2    0.104518    0.601577    0.375666   -21.00000   -1.20000
AFIX   0
PART 0
K     5    0.418687    0.388196    0.387707    11.00000    0.04302    0.05501 =
         0.03806   -0.00145    0.01115   -0.00285
N1    3    0.341938    0.517411    0.405433    11.00000    0.05014    0.07408 =
         0.05236   -0.00213    0.01762    0.00381
N2    3    0.493322    0.256918    0.372056    11.00000    0.05136    0.05407 =
         0.04062    0.01268    0.01999    0.00800
O1    4    0.343754    0.439767    0.297888    11.00000    0.04337    0.06479 =
         0.04839   -0.00779    0.00920   -0.00008
O2    4    0.409257    0.293178    0.284809    11.00000    0.05356    0.05492 =
         0.03576    0.00264    0.01586   -0.00163
O3    4    0.450173    0.189248    0.454375    11.00000    0.07054    0.06026 =
         0.04875    0.00884    0.02521   -0.00365
O4    4    0.370532    0.291737    0.454809    11.00000    0.07110    0.07528 =
         0.05076    0.00961    0.02865   -0.00461
O5    4    0.434024    0.606503    0.442102    11.00000    0.06345    0.05565 =
         0.03965    0.00154    0.01537   -0.00141
O6    4    0.500183    0.487610    0.411797    11.00000    0.05049    0.06704 =
         0.04603   -0.00952    0.01187   -0.01651
C19   1    0.313220    0.556545    0.351710    11.00000    0.04716    0.07695 =
         0.06797   -0.00517    0.01129    0.01259
AFIX  23
H19A  2    0.327712    0.621863    0.340268    11.00000   -1.20000
H19B  2    0.284701    0.583253    0.355576    11.00000   -1.20000
AFIX   0
C20   1    0.303402    0.468810    0.307456    11.00000    0.04448    0.09067 =
         0.06126   -0.00947    0.00859   -0.00044
AFIX  23
H20A  2    0.290174    0.401098    0.318795    11.00000   -1.20000
H20B  2    0.281904    0.498949    0.273606    11.00000   -1.20000
AFIX   0
C21   1    0.336892    0.370390    0.251076    11.00000    0.05148    0.07113 =
         0.03983   -0.00204    0.00182   -0.00731
AFIX  23
H21A  2    0.315188    0.406447    0.219071    11.00000   -1.20000
H21B  2    0.324805    0.296261    0.257242    11.00000   -1.20000
AFIX   0
C22   1    0.380469    0.354429    0.240536    11.00000    0.06118    0.06609 =
         0.03996   -0.00056    0.01068    0.00096
AFIX  23
H22A  2    0.375899    0.312351    0.206031    11.00000   -1.20000
H22B  2    0.393718    0.428729    0.237172    11.00000   -1.20000
AFIX   0
C23   1    0.448480    0.258858    0.273170    11.00000    0.05815    0.05342 =
         0.03841   -0.00709    0.01742   -0.00601
AFIX  23
H23A  2    0.464745    0.326096    0.266709    11.00000   -1.20000
H23B  2    0.440388    0.211773    0.239768    11.00000   -1.20000
AFIX   0
C24   1    0.477546    0.192653    0.320451    11.00000    0.06105    0.04570 =
         0.06822    0.00146    0.03272    0.00156
AFIX  23
H24A  2    0.460767    0.125870    0.326308    11.00000   -1.20000
H24B  2    0.503724    0.164929    0.310963    11.00000   -1.20000
AFIX   0
C25   1    0.510968    0.178897    0.417860    11.00000    0.06369    0.08698 =
         0.06261    0.03106    0.02603    0.02282
AFIX  23
H25A  2    0.528839    0.222311    0.450080    11.00000   -1.20000
H25B  2    0.531116    0.124499    0.408306    11.00000   -1.20000
AFIX   0
C26   1    0.475267    0.113639    0.433146    11.00000    0.09816    0.06771 =
         0.07827    0.03430    0.04364    0.02263
AFIX  23
H26A  2    0.455465    0.074980    0.400511    11.00000   -1.20000
H26B  2    0.489273    0.055613    0.460832    11.00000   -1.20000
AFIX   0
C27   1    0.417491    0.130206    0.471795    11.00000    0.08322    0.06673 =
         0.05993    0.01497    0.02939   -0.01537
AFIX  23
H27A  2    0.432291    0.073666    0.499894    11.00000   -1.20000
H27B  2    0.396785    0.089877    0.440414    11.00000   -1.20000
AFIX   0
C28   1    0.392375    0.211164    0.494606    11.00000    0.07073    0.07724 =
         0.04603    0.00432    0.02501   -0.02247
AFIX  23
H28A  2    0.370147    0.169898    0.507150    11.00000   -1.20000
H28B  2    0.413052    0.250093    0.526504    11.00000   -1.20000
AFIX   0
C29   1    0.346163    0.370428    0.476382    11.00000    0.07792    0.09323 =
         0.07231   -0.00346    0.04691   -0.00529
AFIX  23
H29A  2    0.367091    0.418688    0.504121    11.00000   -1.20000
H29B  2    0.327286    0.329214    0.494280    11.00000   -1.20000
AFIX   0
C30   1    0.317382    0.442934    0.430928    11.00000    0.05772    0.10714 =
         0.08196    0.00012    0.03745    0.00583
AFIX  23
H30A  2    0.298053    0.393059    0.402478    11.00000   -1.20000
H30B  2    0.297806    0.489675    0.445621    11.00000   -1.20000
AFIX   0
C31   1    0.358860    0.616203    0.440385    11.00000    0.07349    0.08068 =
         0.05670   -0.01190    0.02092    0.02234
AFIX  23
H31A  2    0.369086    0.591298    0.478975    11.00000   -1.20000
H31B  2    0.334071    0.670092    0.436097    11.00000   -1.20000
AFIX   0
C32   1    0.396262    0.676346    0.428291    11.00000    0.07808    0.05805 =
         0.05476   -0.00593    0.01049    0.00158
AFIX  23
H32A  2    0.387545    0.695731    0.389000    11.00000   -1.20000
H32B  2    0.403096    0.747316    0.449580    11.00000   -1.20000
AFIX   0
C33   1    0.470529    0.661623    0.430199    11.00000    0.08931    0.06124 =
         0.03818   -0.00592    0.02594   -0.02596
AFIX  23
H33A  2    0.477956    0.732615    0.451387    11.00000   -1.20000
H33B  2    0.461715    0.680937    0.390895    11.00000   -1.20000
AFIX   0
C34   1    0.510098    0.586956    0.444307    11.00000    0.06615    0.07635 =
         0.04596   -0.00817    0.02081   -0.03075
AFIX  23
H34A  2    0.535415    0.627086    0.437768    11.00000   -1.20000
H34B  2    0.518690    0.566465    0.483461    11.00000   -1.20000
AFIX   0
C35   1    0.538938    0.425954    0.413542    11.00000    0.04410    0.08496 =
         0.04873    0.00300    0.00858   -0.00456
AFIX  23
H35A  2    0.551198    0.389164    0.449630    11.00000   -1.20000
H35B  2    0.561810    0.477882    0.408350    11.00000   -1.20000
AFIX   0
C36   1    0.527719    0.337980    0.369362    11.00000    0.04422    0.07163 =
         0.04505    0.01093    0.01708    0.00555
AFIX  23
H36A  2    0.517612    0.376582    0.333523    11.00000   -1.20000
H36B  2    0.555158    0.295698    0.371240    11.00000   -1.20000
AFIX   0
HKLF 4 1 -1 -2 0 -1 0 0 0 0 -1

REM  LSP-377 in C2/c (Nr.15)
REM R1 =  0.0444 for    5313 Fo > 4sig(Fo)  and  0.0978 for all    9014 data
REM    511 parameters refined using      0 restraints

END

WGHT      0.0451      0.0000

REM Highest difference peak  1.074,  deepest hole -0.365,  1-sigma level  0.070
Q1    1   0.1572  0.1587  0.3904  11.00000  0.05    1.07
Q2    1   0.2488  0.1303  0.3770  11.00000  0.05    0.83
Q3    1   0.1649  0.3948  0.3280  11.00000  0.05    0.69
Q4    1   0.1683  0.2087  0.3330  11.00000  0.05    0.53
Q5    1   0.1052  0.4276  0.3178  11.00000  0.05    0.47
Q6    1   0.1049  0.3329  0.3229  11.00000  0.05    0.40
Q7    1   0.1294  0.3260  0.2997  11.00000  0.05    0.38
Q8    1   0.2154  0.2444  0.3473  11.00000  0.05    0.33
Q9    1   0.0286  0.1307  0.2662  11.00000  0.05    0.30
Q10   1   0.1989  0.0605  0.4234  11.00000  0.05    0.30
;
_shelx_res_checksum              7676

#============================================================================== 
# END of CIF 
#============================================================================== 
_exptl_crystal_recrystallization_method 
'Re-crystallisation from solvent: Fluorobenzene'
_chemical_properties_physical    Air-sensitive
####################################################################### 
# 
# This file contains crystal structure data downloaded from the 
# Cambridge Structural Database (CSD) hosted by the Cambridge 
# Crystallographic Data Centre (CCDC).
# 
# Full information about CCDC data access policies and citation 
# guidelines are available at http://www.ccdc.cam.ac.uk/access/V1 
# 
# Audit and citation data items may have been added by the CCDC. 
# Please retain this information to preserve the provenance of 
# this file and to allow appropriate attribution of the data. 
# 
#######################################################################

data_LSP-413
_database_code_depnum_ccdc_archive 'CCDC 1896557'
loop_
_audit_author_name
_audit_author_address
'Wilhelm Klein'
;Technical University Munich
Germany
;
_audit_update_record             
;
2019-02-11 deposited with the CCDC.	2019-08-15 downloaded from the CCDC.
;

_audit_creation_method           SHELXL-2014/7
_shelx_SHELXL_version_number     2014/7
_chemical_name_systematic        ?
_chemical_name_common            ?
_chemical_formula_moiety         'C18 H54 Si17, 2(C18 H36 K N2 O6), C6 H5 F'
_chemical_formula_sum            'C60 H131 F K2 N4 O12 Si17'
_chemical_formula_weight         1675.41

loop_
_atom_type_symbol
_atom_type_description
_atom_type_scat_dispersion_real
_atom_type_scat_dispersion_imag
_atom_type_scat_source
C C 0.0033 0.0016 'International Tables Vol C Tables 4.2.6.8 and 6.1.1.4'
H H 0.0000 0.0000 'International Tables Vol C Tables 4.2.6.8 and 6.1.1.4'
N N 0.0061 0.0033 'International Tables Vol C Tables 4.2.6.8 and 6.1.1.4'
O O 0.0106 0.0060 'International Tables Vol C Tables 4.2.6.8 and 6.1.1.4'
K K 0.2009 0.2494 'International Tables Vol C Tables 4.2.6.8 and 6.1.1.4'
Si Si 0.0817 0.0704 'International Tables Vol C Tables 4.2.6.8 and 6.1.1.4'
F F 0.0171 0.0103 'International Tables Vol C Tables 4.2.6.8 and 6.1.1.4'

_space_group_crystal_system      monoclinic
_space_group_IT_number           7
_space_group_name_H-M_alt        'P n'
_space_group_name_Hall           'P -2yac'

_shelx_space_group_comment       
;
The symmetry employed for this shelxl refinement is uniquely defined
by the following loop, which should always be used as a source of
symmetry information in preference to the above space-group names.
They are only intended as comments.
;

loop_
_space_group_symop_operation_xyz
'x, y, z'
'x+1/2, -y, z+1/2'

_cell_length_a                   16.4939(9)
_cell_length_b                   25.3561(17)
_cell_length_c                   22.6197(12)
_cell_angle_alpha                90
_cell_angle_beta                 90.756(4)
_cell_angle_gamma                90
_cell_volume                     9459.2(10)
_cell_formula_units_Z            4
_cell_measurement_temperature    150(2)
_cell_measurement_reflns_used    37570
_cell_measurement_theta_min      1.94
_cell_measurement_theta_max      33.07

_exptl_crystal_description       block
_exptl_crystal_colour            yellow
_exptl_crystal_density_diffrn    1.176
_exptl_crystal_F_000             3600
_exptl_crystal_size_max          0.4
_exptl_crystal_size_mid          0.3
_exptl_crystal_size_min          0.2
_exptl_absorpt_coefficient_mu    0.366
_exptl_absorpt_correction_type   empirical
_exptl_absorpt_correction_T_min  0.944
_exptl_absorpt_correction_T_max  1.000
_exptl_absorpt_process_details   'STOE X-AREA 1.76'

_diffrn_ambient_temperature      150(2)
_diffrn_source                   'Genix 3D HF Mo'
_diffrn_source_voltage           50
_diffrn_source_current           1.000
_diffrn_source_power             0.050
_diffrn_radiation_type           'Mo K\a'
_diffrn_radiation_wavelength     0.71073
_diffrn_radiation_monochromator  'Graded multilayer mirror'
_diffrn_radiation_collimation    '0.6 mm diameter'
_diffrn_measurement_device_type  'STOE StadiVari'
_diffrn_measurement_method       '\w scans'
_diffrn_detector                 Pilatus300K
_diffrn_detector_area_resol_mean 5.81
_diffrn_reflns_number            60136
_diffrn_reflns_av_unetI/netI     0.1377
_diffrn_reflns_av_R_equivalents  0.0524
_diffrn_reflns_limit_h_min       -20
_diffrn_reflns_limit_h_max       20
_diffrn_reflns_limit_k_min       -27
_diffrn_reflns_limit_k_max       29
_diffrn_reflns_limit_l_min       -26
_diffrn_reflns_limit_l_max       27
_diffrn_reflns_theta_min         2.708
_diffrn_reflns_theta_max         26.000
_diffrn_reflns_theta_full        25.242
_diffrn_measured_fraction_theta_max 0.881
_diffrn_measured_fraction_theta_full 0.893
_diffrn_reflns_Laue_measured_fraction_max 0.881
_diffrn_reflns_Laue_measured_fraction_full 0.893
_diffrn_reflns_point_group_measured_fraction_max 0.881
_diffrn_reflns_point_group_measured_fraction_full 0.893
_reflns_number_total             24142
_reflns_number_gt                12835
_reflns_threshold_expression     'I > 2\s(I)'
_reflns_Friedel_coverage         1.000
_reflns_Friedel_fraction_max     0.882
_reflns_Friedel_fraction_full    0.894

_reflns_special_details          
;
 Reflections were merged by SHELXL according to the crystal
 class for the calculation of statistics and refinement.
 
 _reflns_Friedel_fraction is defined as the number of unique
 Friedel pairs measured divided by the number that would be
 possible theoretically, ignoring centric projections and
 systematic absences.
;

_computing_data_collection       'STOE X-AREA 1.76'
_computing_cell_refinement       'STOE X-AREA 1.76'
_computing_data_reduction        'STOE X-AREA 1.76'
_computing_structure_solution    SHELXS-97
_computing_structure_refinement  SHELXL-2014/7
_computing_molecular_graphics    'DIAMOND 3.2k'

_refine_special_details          
;
 Refined as a 2-component inversion twin.
;
_refine_ls_structure_factor_coef Fsqd
_refine_ls_matrix_type           full
_refine_ls_weighting_scheme      calc
_refine_ls_weighting_details     
'w=1/[\s^2^(Fo^2^)+(0.0932P)^2^] where P=(Fo^2^+2Fc^2^)/3'
_atom_sites_solution_primary     direct
_atom_sites_solution_secondary   difmap
_atom_sites_solution_hydrogens   mixed
_refine_ls_hydrogen_treatment    constr
_refine_ls_extinction_method     none
_refine_ls_extinction_coef       .
_refine_ls_abs_structure_details 
;
 Refined as an inversion twin.
;
_refine_ls_abs_structure_Flack   0.67(11)
_chemical_absolute_configuration ?
_refine_ls_number_reflns         24142
_refine_ls_number_parameters     1892
_refine_ls_number_restraints     422
_refine_ls_R_factor_all          0.1411
_refine_ls_R_factor_gt           0.0729
_refine_ls_wR_factor_ref         0.1880
_refine_ls_wR_factor_gt          0.1606
_refine_ls_goodness_of_fit_ref   0.932
_refine_ls_restrained_S_all      0.931
_refine_ls_shift/su_max          0.003
_refine_ls_shift/su_mean         0.000

loop_
_atom_site_label
_atom_site_type_symbol
_atom_site_fract_x
_atom_site_fract_y
_atom_site_fract_z
_atom_site_U_iso_or_equiv
_atom_site_adp_type
_atom_site_occupancy
_atom_site_site_symmetry_order
_atom_site_calc_flag
_atom_site_refinement_flags_posn
_atom_site_refinement_flags_adp
_atom_site_refinement_flags_occupancy
_atom_site_disorder_assembly
_atom_site_disorder_group
Si1 Si 0.6599(2) 0.03844(17) 0.30214(15) 0.0442(10) Uani 1 1 d . . . . .
Si2 Si 0.7664(2) 0.00477(18) 0.36458(15) 0.0474(11) Uani 1 1 d . . . . .
Si3 Si 0.6466(2) -0.02033(15) 0.41632(14) 0.0340(9) Uani 1 1 d . . . . .
Si4 Si 0.5390(2) 0.00655(17) 0.35063(15) 0.0405(10) Uani 1 1 d . . . . .
Si5 Si 0.5731(3) 0.10200(18) 0.34942(17) 0.0542(11) Uani 1 1 d . . . . .
Si6 Si 0.7406(3) 0.09971(18) 0.36048(17) 0.0566(11) Uani 1 1 d . . . . .
Si7 Si 0.7267(3) 0.05026(18) 0.45898(17) 0.0498(10) Uani 1 1 d . . . . .
Si8 Si 0.5612(3) 0.05077(17) 0.44770(16) 0.0478(10) Uani 1 1 d . . . . .
Si9 Si 0.6487(3) 0.12959(19) 0.43907(19) 0.0660(12) Uani 1 1 d . . . . .
Si10 Si 0.6729(3) 0.05618(18) 0.20041(16) 0.0542(11) Uani 1 1 d . . . . .
Si11 Si 0.7659(3) -0.0052(3) 0.16250(19) 0.0784(16) Uani 1 1 d . . . . .
C1 C 0.8647(8) -0.0016(7) 0.2021(6) 0.072(5) Uani 1 1 d . . . . .
H1A H 0.8562 -0.0055 0.2447 0.107 Uiso 1 1 calc R U . . .
H1B H 0.8902 0.0326 0.1944 0.107 Uiso 1 1 calc R U . . .
H1C H 0.9001 -0.0300 0.1883 0.107 Uiso 1 1 calc R U . . .
C2 C 0.7876(14) 0.0083(12) 0.0814(8) 0.155(12) Uani 1 1 d . . . . .
H2A H 0.8388 -0.0087 0.0707 0.232 Uiso 1 1 calc R U . . .
H2B H 0.7918 0.0464 0.0750 0.232 Uiso 1 1 calc R U . . .
H2C H 0.7435 -0.0060 0.0568 0.232 Uiso 1 1 calc R U . . .
C3 C 0.7280(11) -0.0753(8) 0.1727(10) 0.112(7) Uani 1 1 d . . . . .
H3A H 0.7722 -0.1001 0.1650 0.168 Uiso 1 1 calc R U . . .
H3B H 0.6830 -0.0820 0.1450 0.168 Uiso 1 1 calc R U . . .
H3C H 0.7093 -0.0799 0.2133 0.168 Uiso 1 1 calc R U . . .
Si12 Si 0.7217(2) 0.14112(18) 0.17848(16) 0.0566(11) Uani 1 1 d D . . . .
C4 C 0.7126(9) 0.1557(7) 0.0974(5) 0.079(5) Uani 1 1 d D . . . .
H4A H 0.6552 0.1572 0.0858 0.119 Uiso 1 1 calc R U . . .
H4B H 0.7396 0.1279 0.0750 0.119 Uiso 1 1 calc R U . . .
H4C H 0.7382 0.1897 0.0890 0.119 Uiso 1 1 calc R U . . .
C5 C 0.8304(7) 0.1484(7) 0.1988(7) 0.076(5) Uani 1 1 d D . . . .
H5A H 0.8468 0.1852 0.1937 0.114 Uiso 1 1 calc R U . . .
H5B H 0.8631 0.1258 0.1732 0.114 Uiso 1 1 calc R U . . .
H5C H 0.8388 0.1379 0.2401 0.114 Uiso 1 1 calc R U . . .
C6 C 0.6616(9) 0.1895(6) 0.2183(7) 0.084(6) Uani 1 1 d D . . . .
H6A H 0.6902 0.2234 0.2190 0.126 Uiso 1 1 calc R U . . .
H6B H 0.6535 0.1773 0.2589 0.126 Uiso 1 1 calc R U . . .
H6C H 0.6089 0.1938 0.1985 0.126 Uiso 1 1 calc R U . . .
Si13 Si 0.5443(3) 0.0400(2) 0.15872(18) 0.0650(14) Uani 1 1 d . . . . .
C7 C 0.5466(13) 0.0490(9) 0.0726(7) 0.099(7) Uani 1 1 d . . . . .
H7A H 0.4925 0.0422 0.0559 0.148 Uiso 1 1 calc R U . . .
H7B H 0.5854 0.0241 0.0558 0.148 Uiso 1 1 calc R U . . .
H7C H 0.5630 0.0851 0.0632 0.148 Uiso 1 1 calc R U . . .
C8 C 0.4697(11) 0.0851(10) 0.1882(9) 0.119(8) Uani 1 1 d . U . . .
H8A H 0.4160 0.0764 0.1719 0.179 Uiso 1 1 calc R U . . .
H8B H 0.4839 0.1213 0.1773 0.179 Uiso 1 1 calc R U . . .
H8C H 0.4690 0.0820 0.2314 0.179 Uiso 1 1 calc R U . . .
C9 C 0.5116(9) -0.0307(8) 0.1739(8) 0.083(6) Uani 1 1 d . . . . .
H9A H 0.5311 -0.0413 0.2133 0.125 Uiso 1 1 calc R U . . .
H9B H 0.5347 -0.0541 0.1441 0.125 Uiso 1 1 calc R U . . .
H9C H 0.4524 -0.0330 0.1722 0.125 Uiso 1 1 calc R U . . .
Si14 Si 0.6407(2) -0.09985(16) 0.46847(15) 0.0394(9) Uani 1 1 d . . . . .
Si15 Si 0.7626(6) -0.1193(6) 0.5193(4) 0.042(2) Uani 0.721(17) 1 d D . P A 1
C10A C 0.8537(11) -0.0916(10) 0.4782(9) 0.063(7) Uani 0.721(17) 1 d D U P A 1
H10A H 0.8498 -0.0530 0.4766 0.095 Uiso 0.721(17) 1 calc R U P A 1
H10B H 0.8544 -0.1058 0.4380 0.095 Uiso 0.721(17) 1 calc R U P A 1
H10C H 0.9038 -0.1016 0.4992 0.095 Uiso 0.721(17) 1 calc R U P A 1
C11A C 0.7781(14) -0.1916(7) 0.5251(10) 0.094(9) Uani 0.721(17) 1 d D . P A 1
H11A H 0.8224 -0.1989 0.5533 0.141 Uiso 0.721(17) 1 calc R U P A 1
H11B H 0.7919 -0.2058 0.4863 0.141 Uiso 0.721(17) 1 calc R U P A 1
H11C H 0.7282 -0.2083 0.5389 0.141 Uiso 0.721(17) 1 calc R U P A 1
C12A C 0.7619(14) -0.0895(12) 0.5951(8) 0.100(12) Uani 0.721(17) 1 d D . P A 1
H12A H 0.8087 -0.1024 0.6180 0.149 Uiso 0.721(17) 1 calc R U P A 1
H12B H 0.7118 -0.0996 0.6151 0.149 Uiso 0.721(17) 1 calc R U P A 1
H12C H 0.7646 -0.0510 0.5920 0.149 Uiso 0.721(17) 1 calc R U P A 1
Si35 Si 0.762(2) -0.1041(17) 0.5193(16) 0.106(18) Uani 0.279(17) 1 d D . P A 2
C10B C 0.836(3) -0.115(3) 0.4581(19) 0.063(7) Uani 0.279(17) 1 d D U P A 2
H10D H 0.8882 -0.0992 0.4685 0.095 Uiso 0.279(17) 1 calc R U P A 2
H10E H 0.8148 -0.0995 0.4215 0.095 Uiso 0.279(17) 1 calc R U P A 2
H10F H 0.8434 -0.1534 0.4522 0.095 Uiso 0.279(17) 1 calc R U P A 2
C11B C 0.753(3) -0.1650(19) 0.564(2) 0.094(9) Uani 0.279(17) 1 d D . P A 2
H11D H 0.7881 -0.1624 0.5992 0.141 Uiso 0.279(17) 1 calc R U P A 2
H11E H 0.7697 -0.1955 0.5403 0.141 Uiso 0.279(17) 1 calc R U P A 2
H11F H 0.6967 -0.1695 0.5760 0.141 Uiso 0.279(17) 1 calc R U P A 2
C12B C 0.790(4) -0.048(2) 0.569(3) 0.100(12) Uani 0.279(17) 1 d D . P A 2
H12D H 0.8484 -0.0492 0.5775 0.149 Uiso 0.279(17) 1 calc R U P A 2
H12E H 0.7600 -0.0511 0.6057 0.149 Uiso 0.279(17) 1 calc R U P A 2
H12F H 0.7762 -0.0149 0.5492 0.149 Uiso 0.279(17) 1 calc R U P A 2
Si16 Si 0.6238(5) -0.1637(3) 0.3929(4) 0.047(2) Uani 0.84(2) 1 d D . P A 1
C13A C 0.7169(13) -0.1613(10) 0.3438(11) 0.115(12) Uani 0.84(2) 1 d D U P A 1
H13A H 0.7044 -0.1784 0.3059 0.172 Uiso 0.84(2) 1 calc R U P A 1
H13B H 0.7620 -0.1797 0.3633 0.172 Uiso 0.84(2) 1 calc R U P A 1
H13C H 0.7321 -0.1244 0.3368 0.172 Uiso 0.84(2) 1 calc R U P A 1
C14A C 0.5354(14) -0.1472(12) 0.3463(12) 0.121(12) Uani 0.84(2) 1 d D U P A 1
H14A H 0.5393 -0.1657 0.3084 0.181 Uiso 0.84(2) 1 calc R U P A 1
H14B H 0.5340 -0.1091 0.3394 0.181 Uiso 0.84(2) 1 calc R U P A 1
H14C H 0.4858 -0.1581 0.3663 0.181 Uiso 0.84(2) 1 calc R U P A 1
C15A C 0.6197(16) -0.2313(6) 0.4229(11) 0.109(9) Uani 0.84(2) 1 d D U P A 1
H15A H 0.5769 -0.2335 0.4524 0.163 Uiso 0.84(2) 1 calc R U P A 1
H15B H 0.6720 -0.2402 0.4414 0.163 Uiso 0.84(2) 1 calc R U P A 1
H15C H 0.6080 -0.2562 0.3907 0.163 Uiso 0.84(2) 1 calc R U P A 1
Si36 Si 0.644(4) -0.152(2) 0.392(2) 0.08(2) Uani 0.16(2) 1 d D . P A 2
C13B C 0.704(7) -0.126(4) 0.327(4) 0.115(12) Uani 0.16(2) 1 d D U P A 2
H13D H 0.7221 -0.0897 0.3355 0.172 Uiso 0.16(2) 1 calc R U P A 2
H13E H 0.6689 -0.1256 0.2916 0.172 Uiso 0.16(2) 1 calc R U P A 2
H13F H 0.7507 -0.1485 0.3205 0.172 Uiso 0.16(2) 1 calc R U P A 2
C14B C 0.538(4) -0.161(6) 0.368(6) 0.121(12) Uani 0.16(2) 1 d D U P A 2
H14D H 0.5371 -0.1822 0.3312 0.181 Uiso 0.16(2) 1 calc R U P A 2
H14E H 0.5127 -0.1271 0.3606 0.181 Uiso 0.16(2) 1 calc R U P A 2
H14F H 0.5087 -0.1803 0.3986 0.181 Uiso 0.16(2) 1 calc R U P A 2
C15B C 0.691(7) -0.214(3) 0.418(5) 0.109(9) Uani 0.16(2) 1 d D U P A 2
H15D H 0.7375 -0.2064 0.4439 0.163 Uiso 0.16(2) 1 calc R U P A 2
H15E H 0.7097 -0.2345 0.3836 0.163 Uiso 0.16(2) 1 calc R U P A 2
H15F H 0.6512 -0.2350 0.4394 0.163 Uiso 0.16(2) 1 calc R U P A 2
Si17 Si 0.5347(5) -0.1103(5) 0.5382(4) 0.034(3) Uani 0.67(3) 1 d D . P A 1
C16A C 0.5562(16) -0.1716(8) 0.5850(10) 0.059(7) Uani 0.67(3) 1 d D U P A 1
H16A H 0.5056 -0.1841 0.6024 0.088 Uiso 0.67(3) 1 calc R U P A 1
H16B H 0.5950 -0.1628 0.6166 0.088 Uiso 0.67(3) 1 calc R U P A 1
H16C H 0.5789 -0.1993 0.5600 0.088 Uiso 0.67(3) 1 calc R U P A 1
C17A C 0.4369(11) -0.1176(15) 0.5000(11) 0.091(12) Uani 0.67(3) 1 d D U P A 1
H17A H 0.3944 -0.1235 0.5291 0.136 Uiso 0.67(3) 1 calc R U P A 1
H17B H 0.4391 -0.1477 0.4730 0.136 Uiso 0.67(3) 1 calc R U P A 1
H17C H 0.4248 -0.0854 0.4775 0.136 Uiso 0.67(3) 1 calc R U P A 1
C18A C 0.534(3) -0.0529(11) 0.5906(15) 0.055(7) Uani 0.67(3) 1 d D . P A 1
H18A H 0.5186 -0.0208 0.5690 0.083 Uiso 0.67(3) 1 calc R U P A 1
H18B H 0.5875 -0.0485 0.6086 0.083 Uiso 0.67(3) 1 calc R U P A 1
H18C H 0.4939 -0.0594 0.6217 0.083 Uiso 0.67(3) 1 calc R U P A 1
Si37 Si 0.5340(19) -0.0942(15) 0.5274(16) 0.103(14) Uani 0.33(3) 1 d D . P A 2
C16B C 0.521(3) -0.1634(15) 0.558(2) 0.059(7) Uani 0.33(3) 1 d D U P A 2
H16D H 0.4817 -0.1828 0.5339 0.088 Uiso 0.33(3) 1 calc R U P A 2
H16E H 0.5019 -0.1613 0.5990 0.088 Uiso 0.33(3) 1 calc R U P A 2
H16F H 0.5735 -0.1818 0.5578 0.088 Uiso 0.33(3) 1 calc R U P A 2
C17B C 0.441(3) -0.077(3) 0.485(2) 0.091(12) Uani 0.33(3) 1 d D U P A 2
H17D H 0.4316 -0.1030 0.4542 0.136 Uiso 0.33(3) 1 calc R U P A 2
H17E H 0.4473 -0.0419 0.4677 0.136 Uiso 0.33(3) 1 calc R U P A 2
H17F H 0.3947 -0.0766 0.5122 0.136 Uiso 0.33(3) 1 calc R U P A 2
C18B C 0.548(6) -0.048(2) 0.591(3) 0.055(7) Uani 0.33(3) 1 d D . P A 2
H18D H 0.5967 -0.0268 0.5857 0.083 Uiso 0.33(3) 1 calc R U P A 2
H18E H 0.5532 -0.0684 0.6281 0.083 Uiso 0.33(3) 1 calc R U P A 2
H18F H 0.5006 -0.0247 0.5939 0.083 Uiso 0.33(3) 1 calc R U P A 2
Si18 Si 0.3621(3) 0.44492(18) 0.70663(17) 0.0535(11) Uani 1 1 d . . . . .
Si19 Si 0.2489(2) 0.4712(2) 0.64410(17) 0.0701(15) Uani 1 1 d . . . . .
Si20 Si 0.3634(2) 0.51157(17) 0.59806(16) 0.0451(10) Uani 1 1 d . . . . .
Si21 Si 0.4744(2) 0.49007(17) 0.66373(17) 0.0443(10) Uani 1 1 d . . . . .
Si22 Si 0.4651(3) 0.3927(2) 0.6573(2) 0.0665(13) Uani 1 1 d . . . . .
Si23 Si 0.3044(3) 0.3771(2) 0.6423(2) 0.0801(16) Uani 1 1 d . . . . .
Si24 Si 0.3018(3) 0.4347(2) 0.55002(19) 0.0757(16) Uani 1 1 d . . . . .
Si25 Si 0.4659(3) 0.4489(2) 0.56444(18) 0.0563(12) Uani 1 1 d . . . . .
Si26 Si 0.4040(4) 0.3626(2) 0.5646(2) 0.0849(17) Uani 1 1 d . . . . .
Si27 Si 0.3574(3) 0.4204(2) 0.80592(18) 0.0633(13) Uani 1 1 d . . . . .
Si28 Si 0.3580(3) 0.3287(2) 0.8274(2) 0.0872(16) Uani 1 1 d D . . . .
C19 C 0.3224(15) 0.3178(9) 0.9090(9) 0.127(9) Uani 1 1 d . . . . .
H19A H 0.2645 0.3089 0.9088 0.190 Uiso 1 1 calc R U . . .
H19B H 0.3313 0.3501 0.9318 0.190 Uiso 1 1 calc R U . . .
H19C H 0.3535 0.2889 0.9269 0.190 Uiso 1 1 calc R U . . .
C20 C 0.4633(11) 0.2964(9) 0.8155(9) 0.119(8) Uani 1 1 d . . . . .
H20A H 0.5104 0.2775 0.8002 0.179 Uiso 1 1 calc R U . B 1
H20B H 0.4507 0.2831 0.8550 0.179 Uiso 1 1 calc R U . B 1
H20C H 0.4755 0.3342 0.8177 0.179 Uiso 1 1 calc R U . B 1
C21A C 0.2908(17) 0.2911(10) 0.7806(13) 0.126(11) Uani 0.82(3) 1 d . . P C 2
H21A H 0.3008 0.2533 0.7866 0.189 Uiso 0.82(3) 1 d R U P C 2
H21B H 0.3002 0.3001 0.7391 0.189 Uiso 0.82(3) 1 d R U P C 2
H21C H 0.2346 0.2993 0.7906 0.189 Uiso 0.82(3) 1 d R U P C 2
C21B C 0.375(7) 0.286(4) 0.765(3) 0.126(11) Uani 0.18(3) 1 d D . P C 1
H21D H 0.3652 0.3051 0.7286 0.189 Uiso 0.18(3) 1 d R U P C 1
H21E H 0.3389 0.2552 0.7672 0.189 Uiso 0.18(3) 1 d R U P C 1
H21F H 0.4317 0.2737 0.7669 0.189 Uiso 0.18(3) 1 d R U P C 1
Si29 Si 0.2434(3) 0.4600(3) 0.84071(19) 0.044(2) Uani 0.767(13) 1 d D . P D 1
C22A C 0.1532(8) 0.4271(9) 0.8050(8) 0.078(7) Uani 0.767(13) 1 d D . P D 1
H22A H 0.1033 0.4431 0.8198 0.117 Uiso 0.767(13) 1 calc R U P D 1
H22B H 0.1537 0.3894 0.8147 0.117 Uiso 0.767(13) 1 calc R U P D 1
H22C H 0.1555 0.4316 0.7621 0.117 Uiso 0.767(13) 1 calc R U P D 1
C23A C 0.2428(12) 0.5306(7) 0.8209(8) 0.064(6) Uani 0.767(13) 1 d D U P D 1
H23A H 0.2601 0.5348 0.7799 0.096 Uiso 0.767(13) 1 calc R U P D 1
H23B H 0.2801 0.5498 0.8472 0.096 Uiso 0.767(13) 1 calc R U P D 1
H23C H 0.1879 0.5448 0.8251 0.096 Uiso 0.767(13) 1 calc R U P D 1
C24A C 0.2328(10) 0.4534(9) 0.9234(6) 0.069(7) Uani 0.767(13) 1 d D U P D 1
H24A H 0.2746 0.4746 0.9434 0.104 Uiso 0.767(13) 1 calc R U P D 1
H24B H 0.2391 0.4163 0.9348 0.104 Uiso 0.767(13) 1 calc R U P D 1
H24C H 0.1790 0.4659 0.9351 0.104 Uiso 0.767(13) 1 calc R U P D 1
Si38 Si 0.2344(11) 0.4994(12) 0.8471(11) 0.072(8) Uani 0.233(13) 1 d D . P D 2
C22B C 0.140(2) 0.489(3) 0.799(2) 0.078(7) Uani 0.233(13) 1 d D . P D 2
H22D H 0.1392 0.5151 0.7673 0.117 Uiso 0.233(13) 1 calc R U P D 2
H22E H 0.0918 0.4930 0.8234 0.117 Uiso 0.233(13) 1 calc R U P D 2
H22F H 0.1413 0.4534 0.7822 0.117 Uiso 0.233(13) 1 calc R U P D 2
C23B C 0.276(4) 0.5648(17) 0.832(2) 0.064(6) Uani 0.233(13) 1 d D U P D 2
H23D H 0.2973 0.5657 0.7916 0.096 Uiso 0.233(13) 1 calc R U P D 2
H23E H 0.3200 0.5725 0.8602 0.096 Uiso 0.233(13) 1 calc R U P D 2
H23F H 0.2333 0.5914 0.8357 0.096 Uiso 0.233(13) 1 calc R U P D 2
C24B C 0.208(3) 0.490(3) 0.9262(13) 0.069(7) Uani 0.233(13) 1 d D U P D 2
H24D H 0.2568 0.4934 0.9509 0.104 Uiso 0.233(13) 1 calc R U P D 2
H24E H 0.1849 0.4545 0.9316 0.104 Uiso 0.233(13) 1 calc R U P D 2
H24F H 0.1680 0.5164 0.9378 0.104 Uiso 0.233(13) 1 calc R U P D 2
Si30 Si 0.4738(3) 0.4550(2) 0.8510(2) 0.0633(13) Uani 1 1 d . . . . .
C25 C 0.4757(10) 0.4436(7) 0.9295(7) 0.075(5) Uani 1 1 d . . . . .
H25A H 0.5203 0.4637 0.9476 0.112 Uiso 1 1 calc R U . . .
H25B H 0.4837 0.4059 0.9372 0.112 Uiso 1 1 calc R U . . .
H25C H 0.4242 0.4550 0.9464 0.112 Uiso 1 1 calc R U . . .
C26 C 0.4836(10) 0.5287(7) 0.8397(7) 0.075(6) Uani 1 1 d . . . . .
H26A H 0.4341 0.5462 0.8528 0.113 Uiso 1 1 calc R U . . .
H26B H 0.4918 0.5361 0.7976 0.113 Uiso 1 1 calc R U . . .
H26C H 0.5301 0.5419 0.8626 0.113 Uiso 1 1 calc R U . . .
C27 C 0.5703(10) 0.4240(9) 0.8177(8) 0.104(7) Uani 1 1 d . . . . .
H27A H 0.6185 0.4390 0.8371 0.155 Uiso 1 1 calc R U . . .
H27B H 0.5718 0.4315 0.7753 0.155 Uiso 1 1 calc R U . . .
H27C H 0.5695 0.3857 0.8239 0.155 Uiso 1 1 calc R U . . .
Si31 Si 0.3611(2) 0.59138(18) 0.54729(16) 0.0488(11) Uani 1 1 d . . . . .
Si32 Si 0.4620(7) 0.6063(5) 0.4777(6) 0.038(3) Uani 0.66(2) 1 d . . P E 1
C28A C 0.4650(14) 0.5544(10) 0.4225(11) 0.035(5) Uani 0.66(2) 1 d . U P E 1
H28A H 0.4148 0.5500 0.3993 0.053 Uiso 0.66(2) 1 d R U P E 1
H28B H 0.4745 0.5228 0.4466 0.053 Uiso 0.66(2) 1 d R U P E 1
H28C H 0.5106 0.5595 0.3957 0.053 Uiso 0.66(2) 1 d R U P E 1
C29A C 0.5634(15) 0.6085(17) 0.5157(12) 0.096(13) Uani 0.66(2) 1 d . U P E 1
H29A H 0.6020 0.6273 0.4908 0.143 Uiso 0.66(2) 1 calc R U P E 1
H29B H 0.5827 0.5725 0.5228 0.143 Uiso 0.66(2) 1 calc R U P E 1
H29C H 0.5586 0.6270 0.5536 0.143 Uiso 0.66(2) 1 calc R U P E 1
C30A C 0.4469(17) 0.6703(11) 0.4385(13) 0.081(8) Uani 0.66(2) 1 d . U P E 1
H30A H 0.3948 0.6697 0.4171 0.122 Uiso 0.66(2) 1 calc R U P E 1
H30B H 0.4909 0.6756 0.4105 0.122 Uiso 0.66(2) 1 calc R U P E 1
H30C H 0.4470 0.6991 0.4674 0.122 Uiso 0.66(2) 1 calc R U P E 1
Si39 Si 0.4818(18) 0.5911(13) 0.4886(12) 0.056(7) Uani 0.34(2) 1 d . . P E 2
C28B C 0.480(3) 0.535(2) 0.431(2) 0.035(5) Uani 0.34(2) 1 d . U P E 2
H28D H 0.4811 0.4977 0.4409 0.053 Uiso 0.34(2) 1 d R U P E 2
H28E H 0.5228 0.5430 0.4027 0.053 Uiso 0.34(2) 1 d R U P E 2
H28F H 0.4269 0.5438 0.4125 0.053 Uiso 0.34(2) 1 d R U P E 2
C29B C 0.575(3) 0.587(4) 0.543(2) 0.096(13) Uani 0.34(2) 1 d . U P E 2
H29D H 0.6021 0.6218 0.5453 0.143 Uiso 0.34(2) 1 calc R U P E 2
H29E H 0.6138 0.5608 0.5292 0.143 Uiso 0.34(2) 1 calc R U P E 2
H29F H 0.5568 0.5774 0.5828 0.143 Uiso 0.34(2) 1 calc R U P E 2
C30B C 0.491(3) 0.651(2) 0.450(3) 0.081(8) Uani 0.34(2) 1 d . U P E 2
H30D H 0.4429 0.6730 0.4557 0.122 Uiso 0.34(2) 1 calc R U P E 2
H30E H 0.4973 0.6442 0.4074 0.122 Uiso 0.34(2) 1 calc R U P E 2
H30F H 0.5393 0.6705 0.4643 0.122 Uiso 0.34(2) 1 calc R U P E 2
Si33 Si 0.3713(3) 0.6566(2) 0.6205(2) 0.0759(16) Uani 1 1 d . . . . .
C31 C 0.4637(11) 0.6531(9) 0.6659(10) 0.120(9) Uani 1 1 d . . . . .
H31A H 0.4727 0.6872 0.6854 0.180 Uiso 1 1 calc R U . . .
H31B H 0.5099 0.6450 0.6407 0.180 Uiso 1 1 calc R U . . .
H31C H 0.4579 0.6255 0.6958 0.180 Uiso 1 1 calc R U . . .
C32 C 0.2835(16) 0.6594(11) 0.6662(11) 0.155(10) Uani 1 1 d . U . . .
H32A H 0.2855 0.6307 0.6952 0.232 Uiso 1 1 calc R U . . .
H32B H 0.2345 0.6558 0.6415 0.232 Uiso 1 1 calc R U . . .
H32C H 0.2823 0.6934 0.6869 0.232 Uiso 1 1 calc R U . . .
C33 C 0.3893(18) 0.7277(11) 0.5859(12) 0.161(11) Uani 1 1 d . . . . .
H33A H 0.3455 0.7358 0.5576 0.241 Uiso 1 1 calc R U . . .
H33B H 0.4413 0.7283 0.5655 0.241 Uiso 1 1 calc R U . . .
H33C H 0.3898 0.7542 0.6175 0.241 Uiso 1 1 calc R U . . .
Si34 Si 0.2368(3) 0.6014(3) 0.49766(19) 0.0785(17) Uani 1 1 d . . . . .
C34 C 0.1524(8) 0.5862(8) 0.5447(8) 0.090(6) Uani 1 1 d . . . . .
H34A H 0.1070 0.6098 0.5351 0.134 Uiso 1 1 calc R U . . .
H34B H 0.1687 0.5911 0.5861 0.134 Uiso 1 1 calc R U . . .
H34C H 0.1357 0.5496 0.5383 0.134 Uiso 1 1 calc R U . . .
C35A C 0.2262(19) 0.5375(16) 0.4415(15) 0.079(10) Uani 0.52(2) 1 d . . P F 1
H35A H 0.1718 0.5371 0.4235 0.118 Uiso 0.52(2) 1 calc R U P F 1
H35B H 0.2349 0.5049 0.4639 0.118 Uiso 0.52(2) 1 calc R U P F 1
H35C H 0.2668 0.5403 0.4104 0.118 Uiso 0.52(2) 1 calc R U P F 1
C36A C 0.217(3) 0.6593(17) 0.4605(18) 0.092(10) Uani 0.52(2) 1 d . . P F 1
H36A H 0.1877 0.6515 0.4234 0.138 Uiso 0.52(2) 1 calc R U P F 1
H36B H 0.2677 0.6773 0.4518 0.138 Uiso 0.52(2) 1 calc R U P F 1
H36C H 0.1830 0.6822 0.4851 0.138 Uiso 0.52(2) 1 calc R U P F 1
C35B C 0.241(2) 0.5842(18) 0.4203(16) 0.079(10) Uani 0.48(2) 1 d . . P F 2
H35D H 0.2283 0.5467 0.4155 0.118 Uiso 0.48(2) 1 calc R U P F 2
H35E H 0.2950 0.5915 0.4054 0.118 Uiso 0.48(2) 1 calc R U P F 2
H35F H 0.2007 0.6052 0.3982 0.118 Uiso 0.48(2) 1 calc R U P F 2
C36B C 0.227(3) 0.6852(19) 0.488(2) 0.092(10) Uani 0.48(2) 1 d . . P F 2
H36D H 0.1784 0.6937 0.4645 0.138 Uiso 0.48(2) 1 calc R U P F 2
H36E H 0.2751 0.6987 0.4680 0.138 Uiso 0.48(2) 1 calc R U P F 2
H36F H 0.2230 0.7015 0.5271 0.138 Uiso 0.48(2) 1 calc R U P F 2
K1 K 0.1500 0.15990(12) 0.40204(13) 0.0424(7) Uani 1 1 d . . . . .
N1 N 0.0727(6) 0.1046(5) 0.3014(5) 0.055(3) Uani 1 1 d . . . . .
N2 N 0.2301(6) 0.2182(5) 0.5045(5) 0.059(3) Uani 1 1 d . . . . .
O1 O 0.0045(5) 0.1080(4) 0.4246(5) 0.068(3) Uani 1 1 d . . . . .
O2 O 0.0950(5) 0.1450(4) 0.5235(4) 0.059(3) Uani 1 1 d . . . . .
O3 O 0.3129(5) 0.1411(4) 0.4331(4) 0.062(3) Uani 1 1 d . . . . .
O4 O 0.2353(5) 0.0752(4) 0.3485(4) 0.049(2) Uani 1 1 d . . . . .
O5 O 0.1130(6) 0.2166(4) 0.2975(4) 0.064(3) Uani 1 1 d . . . . .
O6 O 0.1588(6) 0.2725(4) 0.3998(5) 0.068(3) Uani 1 1 d . . . . .
C37 C -0.0094(7) 0.0893(7) 0.3222(7) 0.075(5) Uani 1 1 d . . . . .
H37A H -0.0322 0.0626 0.2947 0.090 Uiso 1 1 calc R U . . .
H37B H -0.0450 0.1207 0.3203 0.090 Uiso 1 1 calc R U . . .
C38 C -0.0110(8) 0.0670(8) 0.3852(7) 0.080(5) Uani 1 1 d . . . . .
H38A H -0.0648 0.0513 0.3931 0.097 Uiso 1 1 calc R U . . .
H38B H 0.0306 0.0391 0.3899 0.097 Uiso 1 1 calc R U . . .
C39 C -0.0049(11) 0.0863(8) 0.4821(7) 0.085(6) Uani 1 1 d . . . . .
H39A H 0.0347 0.0576 0.4890 0.102 Uiso 1 1 calc R U . . .
H39B H -0.0602 0.0719 0.4866 0.102 Uiso 1 1 calc R U . . .
C40 C 0.0098(8) 0.1310(7) 0.5258(7) 0.069(5) Uani 1 1 d . . . . .
H40A H -0.0243 0.1618 0.5151 0.083 Uiso 1 1 calc R U . . .
H40B H -0.0043 0.1195 0.5662 0.083 Uiso 1 1 calc R U . . .
C41 C 0.1169(9) 0.1843(7) 0.5664(7) 0.070(4) Uani 1 1 d . . . . .
H41A H 0.1038 0.1717 0.6066 0.084 Uiso 1 1 calc R U . . .
H41B H 0.0861 0.2171 0.5588 0.084 Uiso 1 1 calc R U . . .
C42 C 0.2062(9) 0.1948(7) 0.5621(6) 0.075(5) Uani 1 1 d . . . . .
H42A H 0.2228 0.2190 0.5944 0.090 Uiso 1 1 calc R U . . .
H42B H 0.2359 0.1612 0.5679 0.090 Uiso 1 1 calc R U . . .
C43 C 0.3153(8) 0.2132(7) 0.4980(8) 0.069(5) Uani 1 1 d . . . . .
H43A H 0.3423 0.2263 0.5345 0.083 Uiso 1 1 calc R U . . .
H43B H 0.3325 0.2361 0.4650 0.083 Uiso 1 1 calc R U . . .
C44 C 0.3442(8) 0.1581(7) 0.4863(6) 0.061(5) Uani 1 1 d . . . . .
H44A H 0.4042 0.1574 0.4853 0.073 Uiso 1 1 calc R U . . .
H44B H 0.3263 0.1343 0.5184 0.073 Uiso 1 1 calc R U . . .
C45 C 0.3397(8) 0.0870(6) 0.4177(7) 0.064(4) Uani 1 1 d . . . . .
H45A H 0.3993 0.0842 0.4228 0.077 Uiso 1 1 calc R U . . .
H45B H 0.3141 0.0611 0.4443 0.077 Uiso 1 1 calc R U . . .
C46 C 0.3177(8) 0.0761(6) 0.3587(7) 0.058(4) Uani 1 1 d . . . . .
H46A H 0.3422 0.1031 0.3329 0.070 Uiso 1 1 calc R U . . .
H46B H 0.3406 0.0415 0.3475 0.070 Uiso 1 1 calc R U . . .
C47 C 0.2119(9) 0.0664(7) 0.2871(7) 0.072(5) Uani 1 1 d . . . . .
H47A H 0.2398 0.0349 0.2713 0.087 Uiso 1 1 calc R U . . .
H47B H 0.2266 0.0973 0.2627 0.087 Uiso 1 1 calc R U . . .
C48 C 0.1180(9) 0.0579(7) 0.2856(8) 0.078(5) Uani 1 1 d . . . . .
H48A H 0.1012 0.0467 0.2454 0.094 Uiso 1 1 calc R U . . .
H48B H 0.1043 0.0291 0.3133 0.094 Uiso 1 1 calc R U . . .
C49 C 0.0689(10) 0.1382(8) 0.2483(7) 0.074(5) Uani 1 1 d . . . . .
H49A H 0.0283 0.1236 0.2201 0.089 Uiso 1 1 calc R U . . .
H49B H 0.1223 0.1380 0.2288 0.089 Uiso 1 1 calc R U . . .
C50 C 0.0456(9) 0.1955(7) 0.2640(8) 0.071(5) Uani 1 1 d . . . . .
H50A H 0.0361 0.2165 0.2276 0.085 Uiso 1 1 calc R U . . .
H50B H -0.0044 0.1961 0.2878 0.085 Uiso 1 1 calc R U . . .
C51 C 0.0956(13) 0.2732(8) 0.3062(8) 0.091(6) Uani 1 1 d . . . . .
H51A H 0.0424 0.2778 0.3253 0.109 Uiso 1 1 calc R U . . .
H51B H 0.0943 0.2917 0.2677 0.109 Uiso 1 1 calc R U . . .
C52 C 0.1622(13) 0.2952(7) 0.3451(8) 0.089(6) Uani 1 1 d . . . . .
H52A H 0.2155 0.2878 0.3273 0.107 Uiso 1 1 calc R U . . .
H52B H 0.1560 0.3339 0.3486 0.107 Uiso 1 1 calc R U . . .
C53 C 0.2114(10) 0.2977(7) 0.4406(8) 0.079(6) Uani 1 1 d . . . . .
H53A H 0.1976 0.3357 0.4425 0.095 Uiso 1 1 calc R U . . .
H53B H 0.2678 0.2947 0.4267 0.095 Uiso 1 1 calc R U . . .
C54 C 0.2058(9) 0.2743(6) 0.5013(7) 0.068(4) Uani 1 1 d . . . . .
H54A H 0.2407 0.2949 0.5287 0.082 Uiso 1 1 calc R U . . .
H54B H 0.1492 0.2776 0.5149 0.082 Uiso 1 1 calc R U . . .
K2 K 0.3861(2) 0.35170(12) 0.24838(13) 0.0432(7) Uani 1 1 d . . . . .
N3 N 0.2677(9) 0.3836(5) 0.1521(6) 0.071(4) Uani 1 1 d . . . . .
N4 N 0.5051(6) 0.3176(6) 0.3454(5) 0.054(3) Uani 1 1 d . . . . .
O7 O 0.2724(7) 0.2753(5) 0.2037(5) 0.072(3) Uani 1 1 d . . . . .
O8 O 0.3986(6) 0.2452(4) 0.2777(5) 0.069(3) Uani 1 1 d . . . . .
O9 O 0.3643(6) 0.3901(4) 0.3619(4) 0.051(3) Uani 1 1 d . . . . .
O10 O 0.2644(5) 0.4301(4) 0.2683(4) 0.052(3) Uani 1 1 d . . . . .
O11 O 0.4413(7) 0.4081(5) 0.1514(4) 0.073(3) Uani 1 1 d . . . . .
O12 O 0.5464(5) 0.3886(5) 0.2496(5) 0.072(3) Uani 1 1 d . . . . .
C55A C 0.2075(12) 0.3377(10) 0.1429(11) 0.051(5) Uani 0.71(2) 1 d . . P G 1
H55A H 0.1782 0.3424 0.1048 0.061 Uiso 0.71(2) 1 calc R U P G 1
H55B H 0.1672 0.3381 0.1749 0.061 Uiso 0.71(2) 1 calc R U P G 1
C56A C 0.253(2) 0.2837(13) 0.1429(13) 0.078(10) Uani 0.71(2) 1 d . . P G 1
H56A H 0.2169 0.2553 0.1275 0.093 Uiso 0.71(2) 1 calc R U P G 1
H56B H 0.3020 0.2853 0.1187 0.093 Uiso 0.71(2) 1 calc R U P G 1
C55B C 0.252(3) 0.334(2) 0.115(2) 0.051(5) Uani 0.29(2) 1 d . . P G 2
H55C H 0.2152 0.3415 0.0810 0.061 Uiso 0.29(2) 1 calc R U P G 2
H55D H 0.3034 0.3189 0.1001 0.061 Uiso 0.29(2) 1 calc R U P G 2
C56B C 0.215(5) 0.300(4) 0.158(3) 0.078(10) Uani 0.29(2) 1 d . . P G 2
H56C H 0.1853 0.2720 0.1372 0.093 Uiso 0.29(2) 1 calc R U P G 2
H56D H 0.1740 0.3215 0.1798 0.093 Uiso 0.29(2) 1 calc R U P G 2
C57 C 0.3052(14) 0.2247(10) 0.2049(10) 0.107(7) Uani 1 1 d . . . . .
H57A H 0.3505 0.2226 0.1768 0.128 Uiso 1 1 calc R U . . .
H57B H 0.2633 0.1990 0.1922 0.128 Uiso 1 1 calc R U . . .
C58 C 0.3339(11) 0.2111(6) 0.2624(9) 0.076(5) Uani 1 1 d . . . . .
H58A H 0.2896 0.2147 0.2912 0.091 Uiso 1 1 calc R U . . .
H58B H 0.3528 0.1740 0.2629 0.091 Uiso 1 1 calc R U . . .
C59 C 0.4354(10) 0.2318(7) 0.3336(9) 0.090(6) Uani 1 1 d . . . . .
H59A H 0.4463 0.1934 0.3348 0.108 Uiso 1 1 calc R U . . .
H59B H 0.3975 0.2403 0.3658 0.108 Uiso 1 1 calc R U . . .
C60 C 0.4698(11) 0.3334(8) 0.3989(8) 0.084(6) Uani 1 1 d . . . . .
H60A H 0.5117 0.3318 0.4306 0.100 Uiso 1 1 calc R U . . .
H60B H 0.4268 0.3078 0.4090 0.100 Uiso 1 1 calc R U . . .
C61 C 0.4338(9) 0.3875(8) 0.3980(7) 0.077(6) Uani 1 1 d . . . . .
H61A H 0.4196 0.3979 0.4388 0.093 Uiso 1 1 calc R U . . .
H61B H 0.4745 0.4129 0.3834 0.093 Uiso 1 1 calc R U . . .
C62 C 0.3274(8) 0.4388(7) 0.3629(7) 0.059(4) Uani 1 1 d . . . . .
H62A H 0.3641 0.4654 0.3455 0.071 Uiso 1 1 calc R U . . .
H62B H 0.3175 0.4491 0.4044 0.071 Uiso 1 1 calc R U . . .
C63 C 0.2489(9) 0.4385(6) 0.3293(6) 0.049(4) Uani 1 1 d . . . . .
H63A H 0.2135 0.4101 0.3444 0.059 Uiso 1 1 calc R U . . .
H63B H 0.2207 0.4726 0.3346 0.059 Uiso 1 1 calc R U . . .
C64 C 0.1914(9) 0.4250(6) 0.2340(7) 0.059(4) Uani 1 1 d . . . . .
H64A H 0.1540 0.4544 0.2428 0.071 Uiso 1 1 calc R U . . .
H64B H 0.1639 0.3914 0.2434 0.071 Uiso 1 1 calc R U . . .
C65 C 0.2139(9) 0.4261(6) 0.1701(7) 0.056(4) Uani 1 1 d . . . . .
H65A H 0.1636 0.4242 0.1458 0.067 Uiso 1 1 calc R U . . .
H65B H 0.2404 0.4602 0.1616 0.067 Uiso 1 1 calc R U . . .
C66 C 0.5148(9) 0.2619(7) 0.3434(8) 0.073(5) Uani 1 1 d . . . . .
H66A H 0.5401 0.2500 0.3810 0.087 Uiso 1 1 calc R U . . .
H66B H 0.5525 0.2530 0.3112 0.087 Uiso 1 1 calc R U . . .
C67 C 0.3155(13) 0.3991(8) 0.1020(7) 0.085(6) Uani 1 1 d . . . . .
H67A H 0.2792 0.4171 0.0733 0.102 Uiso 1 1 calc R U . G 2
H67B H 0.3355 0.3667 0.0827 0.102 Uiso 1 1 calc R U . G 2
C68 C 0.3858(11) 0.4339(8) 0.1141(7) 0.085(6) Uani 1 1 d . . . . .
H68A H 0.4123 0.4432 0.0765 0.102 Uiso 1 1 calc R U . . .
H68B H 0.3673 0.4669 0.1330 0.102 Uiso 1 1 calc R U . . .
C69 C 0.5063(10) 0.4388(9) 0.1673(9) 0.101(7) Uani 1 1 d . U . . .
H69A H 0.4873 0.4670 0.1940 0.121 Uiso 1 1 calc R U . . .
H69B H 0.5275 0.4560 0.1314 0.121 Uiso 1 1 calc R U . . .
C70 C 0.5723(10) 0.4109(8) 0.1964(8) 0.096(7) Uani 1 1 d . . . . .
H70A H 0.5925 0.3828 0.1701 0.115 Uiso 1 1 calc R U . . .
H70B H 0.6175 0.4357 0.2046 0.115 Uiso 1 1 calc R U . . .
C71 C 0.6028(8) 0.3505(7) 0.2747(6) 0.060(4) Uani 1 1 d . . . . .
H71A H 0.6589 0.3640 0.2718 0.072 Uiso 1 1 calc R U . . .
H71B H 0.5993 0.3170 0.2524 0.072 Uiso 1 1 calc R U . . .
C72 C 0.5831(8) 0.3412(7) 0.3370(6) 0.061(4) Uani 1 1 d . . . . .
H72A H 0.6251 0.3179 0.3547 0.073 Uiso 1 1 calc R U . . .
H72B H 0.5850 0.3752 0.3584 0.073 Uiso 1 1 calc R U . . .
K3 K 0.62914(19) 0.14864(11) 0.75735(12) 0.0331(6) Uani 1 1 d . . . . .
N5 N 0.5166(6) 0.1747(5) 0.6559(5) 0.051(3) Uani 1 1 d . . . . .
N6 N 0.7465(7) 0.1239(5) 0.8602(5) 0.051(3) Uani 1 1 d . . . . .
O13 O 0.4662(5) 0.1220(4) 0.7640(4) 0.058(3) Uani 1 1 d . . . . .
O14 O 0.5702(6) 0.1082(5) 0.8658(4) 0.065(3) Uani 1 1 d . . . . .
O15 O 0.7508(5) 0.0696(3) 0.7462(4) 0.039(2) Uani 1 1 d . . . . .
O16 O 0.6574(5) 0.1024(4) 0.6474(4) 0.047(2) Uani 1 1 d . . . . .
O17 O 0.6141(6) 0.2516(4) 0.7173(5) 0.062(3) Uani 1 1 d . . . . .
O18 O 0.7340(6) 0.2304(4) 0.8051(5) 0.057(3) Uani 1 1 d . . . . .
C73 C 0.4354(7) 0.1488(7) 0.6666(7) 0.066(5) Uani 1 1 d . . . . .
H73A H 0.3935 0.1658 0.6414 0.079 Uiso 1 1 calc R U . . .
H73B H 0.4383 0.1111 0.6553 0.079 Uiso 1 1 calc R U . . .
C74 C 0.4113(8) 0.1530(7) 0.7303(7) 0.070(5) Uani 1 1 d . . . . .
H74A H 0.4137 0.1902 0.7435 0.084 Uiso 1 1 calc R U . . .
H74B H 0.3552 0.1400 0.7354 0.084 Uiso 1 1 calc R U . . .
C75 C 0.4373(7) 0.1144(6) 0.8237(6) 0.056(4) Uani 1 1 d . . . . .
H75A H 0.3821 0.0991 0.8229 0.067 Uiso 1 1 calc R U . . .
H75B H 0.4356 0.1485 0.8449 0.067 Uiso 1 1 calc R U . . .
C76 C 0.4954(9) 0.0777(7) 0.8535(7) 0.077(5) Uani 1 1 d . . . . .
H76A H 0.4724 0.0642 0.8908 0.092 Uiso 1 1 calc R U . . .
H76B H 0.5073 0.0473 0.8275 0.092 Uiso 1 1 calc R U . . .
C77 C 0.6265(10) 0.0812(8) 0.9035(7) 0.076(5) Uani 1 1 d . . . . .
H77A H 0.6428 0.0476 0.8847 0.091 Uiso 1 1 calc R U . . .
H77B H 0.6003 0.0727 0.9415 0.091 Uiso 1 1 calc R U . . .
C78 C 0.6978(10) 0.1136(7) 0.9145(6) 0.068(5) Uani 1 1 d . . . . .
H78A H 0.7327 0.0960 0.9444 0.082 Uiso 1 1 calc R U . . .
H78B H 0.6804 0.1478 0.9312 0.082 Uiso 1 1 calc R U . . .
C79 C 0.7923(9) 0.0762(7) 0.8468(7) 0.070(5) Uani 1 1 d . . . . .
H79A H 0.7579 0.0449 0.8541 0.084 Uiso 1 1 calc R U . . .
H79B H 0.8401 0.0740 0.8736 0.084 Uiso 1 1 calc R U . . .
C80 C 0.8206(8) 0.0753(6) 0.7826(6) 0.047(4) Uani 1 1 d . . . . .
H80A H 0.8491 0.1086 0.7731 0.056 Uiso 1 1 calc R U . . .
H80B H 0.8582 0.0455 0.7764 0.056 Uiso 1 1 calc R U . . .
C81 C 0.7734(8) 0.0595(6) 0.6869(6) 0.050(4) Uani 1 1 d . . . . .
H81A H 0.8067 0.0270 0.6853 0.060 Uiso 1 1 calc R U . . .
H81B H 0.8062 0.0891 0.6718 0.060 Uiso 1 1 calc R U . . .
C82 C 0.6997(9) 0.0529(6) 0.6497(6) 0.053(4) Uani 1 1 d . . . . .
H82A H 0.7148 0.0419 0.6094 0.063 Uiso 1 1 calc R U . . .
H82B H 0.6644 0.0254 0.6667 0.063 Uiso 1 1 calc R U . . .
C83 C 0.5864(9) 0.0999(7) 0.6091(6) 0.064(5) Uani 1 1 d . . . . .
H83A H 0.5462 0.0755 0.6262 0.077 Uiso 1 1 calc R U . . .
H83B H 0.6019 0.0861 0.5699 0.077 Uiso 1 1 calc R U . . .
C84 C 0.5500(8) 0.1525(6) 0.6021(6) 0.052(4) Uani 1 1 d . . . . .
H84A H 0.5918 0.1769 0.5871 0.062 Uiso 1 1 calc R U . . .
H84B H 0.5063 0.1503 0.5718 0.062 Uiso 1 1 calc R U . . .
C85 C 0.5075(9) 0.2330(8) 0.6504(8) 0.079(6) Uani 1 1 d . . . . .
H85A H 0.4845 0.2412 0.6108 0.094 Uiso 1 1 calc R U . . .
H85B H 0.4684 0.2453 0.6801 0.094 Uiso 1 1 calc R U . . .
C86 C 0.5835(9) 0.2625(7) 0.6583(8) 0.078(6) Uani 1 1 d . . . . .
H86A H 0.6235 0.2513 0.6285 0.093 Uiso 1 1 calc R U . . .
H86B H 0.5735 0.3008 0.6534 0.093 Uiso 1 1 calc R U . . .
C87 C 0.6753(9) 0.2896(6) 0.7328(9) 0.071(5) Uani 1 1 d . . . . .
H87A H 0.6546 0.3258 0.7268 0.085 Uiso 1 1 calc R U . . .
H87B H 0.7239 0.2846 0.7082 0.085 Uiso 1 1 calc R U . . .
C88 C 0.6959(10) 0.2802(6) 0.7980(8) 0.064(5) Uani 1 1 d . . . . .
H88A H 0.7326 0.3083 0.8126 0.077 Uiso 1 1 calc R U . . .
H88B H 0.6458 0.2813 0.8216 0.077 Uiso 1 1 calc R U . . .
C89 C 0.7585(9) 0.2207(7) 0.8652(7) 0.064(5) Uani 1 1 d . . . . .
H89A H 0.7103 0.2196 0.8908 0.077 Uiso 1 1 calc R U . . .
H89B H 0.7943 0.2495 0.8793 0.077 Uiso 1 1 calc R U . . .
C90 C 0.8022(9) 0.1698(7) 0.8686(6) 0.063(5) Uani 1 1 d . . . . .
H90A H 0.8298 0.1669 0.9076 0.075 Uiso 1 1 calc R U . . .
H90B H 0.8442 0.1689 0.8378 0.075 Uiso 1 1 calc R U . . .
K4 K 0.86197(16) 0.34221(12) 0.61862(14) 0.0468(8) Uani 1 1 d . . . . .
N7 N 0.7426(6) 0.3889(5) 0.5360(5) 0.052(3) Uani 1 1 d . . . . .
N8 N 0.9788(10) 0.2951(7) 0.7103(6) 0.094(5) Uani 1 1 d . . . . .
O19 O 0.7537(5) 0.2751(4) 0.5615(4) 0.062(3) Uani 1 1 d . . . . .
O20 O 0.8771(7) 0.2312(4) 0.6298(5) 0.066(3) Uani 1 1 d . . . . .
O21 O 1.0264(6) 0.3696(5) 0.6120(6) 0.085(4) Uani 1 1 d . . . . .
O22 O 0.9202(5) 0.3963(4) 0.5218(4) 0.064(3) Uani 1 1 d . . . . .
O23 O 0.7654(5) 0.4284(4) 0.6585(4) 0.047(2) Uani 1 1 d . . . . .
O24 O 0.8547(7) 0.3725(5) 0.7457(4) 0.083(3) Uani 1 1 d . . . . .
C91 C 0.6776(9) 0.3489(6) 0.5246(8) 0.073(5) Uani 1 1 d . . . . .
H91A H 0.6429 0.3613 0.4914 0.087 Uiso 1 1 calc R U . . .
H91B H 0.6433 0.3463 0.5601 0.087 Uiso 1 1 calc R U . . .
C92 C 0.7098(10) 0.2941(7) 0.5098(6) 0.067(5) Uani 1 1 d . . . . .
H92A H 0.6643 0.2701 0.4999 0.080 Uiso 1 1 calc R U . . .
H92B H 0.7463 0.2960 0.4754 0.080 Uiso 1 1 calc R U . . .
C93 C 0.7829(9) 0.2207(7) 0.5509(8) 0.068(5) Uani 1 1 d . . . . .
H93A H 0.7383 0.1976 0.5368 0.081 Uiso 1 1 calc R U . . .
H93B H 0.8269 0.2203 0.5215 0.081 Uiso 1 1 calc R U . . .
C94 C 0.8131(9) 0.2039(7) 0.6097(8) 0.078(5) Uani 1 1 d . . . . .
H94A H 0.7686 0.2075 0.6384 0.094 Uiso 1 1 calc R U . . .
H94B H 0.8280 0.1662 0.6078 0.094 Uiso 1 1 calc R U . . .
C95 C 0.9088(10) 0.2128(7) 0.6864(7) 0.069(5) Uani 1 1 d . . . . .
H95A H 0.8703 0.2214 0.7181 0.083 Uiso 1 1 calc R U . . .
H95B H 0.9159 0.1740 0.6854 0.083 Uiso 1 1 calc R U . . .
C96 C 0.9860(12) 0.2380(8) 0.6981(8) 0.085(6) Uani 1 1 d . . . . .
H96A H 1.0214 0.2329 0.6636 0.103 Uiso 1 1 calc R U . . .
H96B H 1.0123 0.2206 0.7326 0.103 Uiso 1 1 calc R U . . .
C97 C 1.0589(12) 0.3238(9) 0.7018(10) 0.112(8) Uani 1 1 d . U . . .
H97A H 1.0553 0.3589 0.7206 0.134 Uiso 1 1 calc R U . . .
H97B H 1.1023 0.3039 0.7227 0.134 Uiso 1 1 calc R U . . .
C98 C 1.0824(8) 0.3308(8) 0.6395(11) 0.104(7) Uani 1 1 d . . . . .
H98A H 1.0788 0.2967 0.6182 0.124 Uiso 1 1 calc R U . . .
H98B H 1.1389 0.3437 0.6374 0.124 Uiso 1 1 calc R U . . .
C99 C 1.0534(10) 0.3833(7) 0.5582(10) 0.090(6) Uani 1 1 d . . . . .
H99A H 1.0587 0.3512 0.5336 0.107 Uiso 1 1 calc R U . . .
H99B H 1.1079 0.3994 0.5624 0.107 Uiso 1 1 calc R U . . .
C100 C 0.9999(9) 0.4198(7) 0.5289(8) 0.069(5) Uani 1 1 d . . . . .
H10G H 1.0217 0.4290 0.4897 0.083 Uiso 1 1 calc R U . . .
H10H H 0.9959 0.4526 0.5525 0.083 Uiso 1 1 calc R U . . .
C101 C 0.8647(9) 0.4332(7) 0.4910(6) 0.068(4) Uani 1 1 d . . . . .
H10I H 0.8878 0.4450 0.4530 0.082 Uiso 1 1 calc R U . . .
H10J H 0.8540 0.4646 0.5158 0.082 Uiso 1 1 calc R U . . .
C102 C 0.7863(9) 0.4012(7) 0.4805(6) 0.074(5) Uani 1 1 d . . . . .
H10K H 0.7498 0.4213 0.4538 0.088 Uiso 1 1 calc R U . . .
H10L H 0.8002 0.3677 0.4604 0.088 Uiso 1 1 calc R U . . .
C103 C 0.7055(8) 0.4351(7) 0.5627(7) 0.069(5) Uani 1 1 d . . . . .
H10M H 0.6538 0.4427 0.5416 0.082 Uiso 1 1 calc R U . . .
H10N H 0.7417 0.4658 0.5572 0.082 Uiso 1 1 calc R U . . .
C104 C 0.6886(7) 0.4289(6) 0.6278(7) 0.063(5) Uani 1 1 d . . . . .
H10O H 0.6550 0.4587 0.6418 0.076 Uiso 1 1 calc R U . . .
H10P H 0.6590 0.3956 0.6350 0.076 Uiso 1 1 calc R U . . .
C105 C 0.7487(11) 0.4312(6) 0.7209(6) 0.070(5) Uani 1 1 d . . . . .
H10Q H 0.7108 0.4028 0.7323 0.084 Uiso 1 1 calc R U . . .
H10R H 0.7240 0.4656 0.7307 0.084 Uiso 1 1 calc R U . . .
C106 C 0.8271(13) 0.4249(8) 0.7527(9) 0.102(7) Uani 1 1 d . . . . .
H10S H 0.8674 0.4498 0.7366 0.122 Uiso 1 1 calc R U . . .
H10T H 0.8202 0.4328 0.7952 0.122 Uiso 1 1 calc R U . . .
C107 C 0.9221(13) 0.3575(9) 0.7794(9) 0.114(8) Uani 1 1 d . . . . .
H10U H 0.9094 0.3611 0.8218 0.137 Uiso 1 1 calc R U . . .
H10V H 0.9678 0.3814 0.7707 0.137 Uiso 1 1 calc R U . . .
C108 C 0.9461(13) 0.3042(9) 0.7677(8) 0.103(7) Uani 1 1 d . U . . .
H10W H 0.8984 0.2810 0.7727 0.124 Uiso 1 1 calc R U . . .
H10X H 0.9872 0.2937 0.7978 0.124 Uiso 1 1 calc R U . . .
C109 C 0.9337(9) 0.2684(8) 0.4200(6) 0.070(5) Uani 1 1 d . . . . .
C110 C 0.8865(9) 0.2272(7) 0.3984(6) 0.067(4) Uani 1 1 d . . . . .
H110 H 0.8887 0.1926 0.4146 0.081 Uiso 1 1 calc R U . . .
C111 C 0.8364(10) 0.2404(8) 0.3520(7) 0.079(5) Uani 1 1 d . . . . .
H111 H 0.8000 0.2143 0.3374 0.094 Uiso 1 1 calc R U . . .
C112 C 0.8357(12) 0.2882(9) 0.3255(7) 0.089(6) Uani 1 1 d . . . . .
H112 H 0.8031 0.2942 0.2912 0.107 Uiso 1 1 calc R U . . .
C113 C 0.8830(14) 0.3281(8) 0.3491(8) 0.092(6) Uani 1 1 d . . . . .
H113 H 0.8810 0.3624 0.3320 0.111 Uiso 1 1 calc R U . . .
C114 C 0.9327(10) 0.3188(8) 0.3967(8) 0.079(5) Uani 1 1 d . . . . .
H114 H 0.9654 0.3460 0.4133 0.095 Uiso 1 1 calc R U . . .
F1 F 0.9788(7) 0.2602(5) 0.4699(5) 0.120(4) Uani 1 1 d . . . . .
C115 C 0.500(2) 0.2684(19) 0.084(2) 0.182(13) Uani 1 1 d . U . . .
C116 C 0.5029(16) 0.2095(13) 0.0730(14) 0.155(10) Uani 1 1 d . U . . .
H116 H 0.5000 0.1817 0.1010 0.186 Uiso 1 1 calc R U . . .
C117 C 0.5112(15) 0.2060(13) 0.0090(14) 0.145(10) Uani 1 1 d . U . . .
H117 H 0.5128 0.1715 -0.0071 0.174 Uiso 1 1 calc R U . . .
C118 C 0.517(3) 0.247(2) -0.031(2) 0.243(19) Uani 1 1 d . U . . .
H118 H 0.5291 0.2437 -0.0719 0.292 Uiso 1 1 calc R U . . .
C119 C 0.5035(19) 0.2908(15) -0.0038(17) 0.166(12) Uani 1 1 d . U . . .
H119 H 0.4937 0.3204 -0.0287 0.199 Uiso 1 1 calc R U . . .
C120 C 0.5013(17) 0.2999(14) 0.0489(17) 0.151(10) Uani 1 1 d . U . . .
H120 H 0.5008 0.3357 0.0614 0.181 Uiso 1 1 calc R U . . .
F2 F 0.4893(19) 0.2737(14) 0.1396(17) 0.344(16) Uani 1 1 d . U . . .

loop_
_atom_site_aniso_label
_atom_site_aniso_U_11
_atom_site_aniso_U_22
_atom_site_aniso_U_33
_atom_site_aniso_U_23
_atom_site_aniso_U_13
_atom_site_aniso_U_12
Si1 0.0371(17) 0.063(3) 0.0320(19) 0.0005(18) -0.0031(14) -0.0103(17)
Si2 0.0267(16) 0.078(3) 0.037(2) -0.0007(19) 0.0052(13) -0.0095(16)
Si3 0.0225(15) 0.048(3) 0.0319(19) -0.0045(16) 0.0007(12) 0.0001(14)
Si4 0.0272(17) 0.059(3) 0.036(2) -0.0058(18) -0.0046(13) 0.0007(16)
Si5 0.071(2) 0.046(3) 0.046(2) 0.0015(19) -0.0079(18) 0.0126(19)
Si6 0.068(2) 0.055(3) 0.046(2) -0.001(2) -0.0081(18) -0.021(2)
Si7 0.052(2) 0.056(3) 0.041(2) -0.0104(19) -0.0100(16) -0.0139(18)
Si8 0.048(2) 0.054(3) 0.041(2) -0.0147(19) 0.0000(15) 0.0151(18)
Si9 0.096(3) 0.042(3) 0.059(3) -0.013(2) -0.012(2) 0.001(2)
Si10 0.049(2) 0.080(4) 0.033(2) 0.003(2) -0.0004(15) -0.012(2)
Si11 0.063(3) 0.127(5) 0.046(3) -0.006(3) 0.0066(19) 0.010(3)
C1 0.051(8) 0.091(14) 0.073(10) -0.008(9) 0.021(7) 0.001(8)
C2 0.15(2) 0.26(4) 0.057(13) -0.009(16) -0.002(12) 0.07(2)
C3 0.067(11) 0.121(19) 0.148(19) 0.026(15) -0.032(11) -0.010(11)
Si12 0.049(2) 0.070(3) 0.051(2) 0.008(2) 0.0042(16) -0.0006(19)
C4 0.076(10) 0.095(15) 0.067(10) 0.027(10) -0.023(8) -0.031(9)
C5 0.068(9) 0.083(14) 0.076(11) 0.029(9) -0.002(7) -0.005(8)
C6 0.070(10) 0.073(14) 0.110(14) 0.068(11) 0.023(9) 0.019(9)
Si13 0.052(2) 0.097(4) 0.046(3) -0.013(2) -0.0129(18) 0.002(2)
C7 0.129(16) 0.117(19) 0.049(11) -0.018(11) -0.028(10) 0.002(13)
C8 0.092(12) 0.155(17) 0.110(14) -0.038(13) -0.039(10) 0.063(12)
C9 0.048(8) 0.122(18) 0.081(12) 0.001(11) 0.004(7) -0.011(9)
Si14 0.0343(17) 0.051(3) 0.0337(19) -0.0044(17) 0.0102(13) 0.0012(16)
Si15 0.033(4) 0.062(6) 0.031(4) 0.010(3) -0.003(3) 0.018(3)
C10A 0.049(11) 0.08(2) 0.056(15) -0.006(12) -0.011(9) 0.010(11)
C11A 0.090(15) 0.14(2) 0.055(14) 0.012(14) -0.003(11) 0.088(15)
C12A 0.079(17) 0.13(3) 0.087(19) -0.021(17) -0.050(14) 0.066(18)
Si35 0.10(2) 0.12(4) 0.10(3) 0.00(2) -0.001(17) 0.03(2)
C10B 0.049(11) 0.08(2) 0.056(15) -0.006(12) -0.011(9) 0.010(11)
C11B 0.090(15) 0.14(2) 0.055(14) 0.012(14) -0.003(11) 0.088(15)
C12B 0.079(17) 0.13(3) 0.087(19) -0.021(17) -0.050(14) 0.066(18)
Si16 0.053(3) 0.030(5) 0.059(4) -0.020(3) 0.028(3) -0.018(3)
C13A 0.143(19) 0.08(2) 0.123(19) -0.083(18) 0.070(16) -0.047(17)
C14A 0.145(19) 0.10(2) 0.11(2) -0.073(18) -0.088(16) 0.039(15)
C15A 0.16(2) 0.004(13) 0.17(2) -0.004(13) 0.051(18) -0.018(12)
Si36 0.13(5) 0.04(3) 0.09(3) 0.00(2) -0.05(3) -0.01(3)
C13B 0.143(19) 0.08(2) 0.123(19) -0.083(18) 0.070(16) -0.047(17)
C14B 0.145(19) 0.10(2) 0.11(2) -0.073(18) -0.088(16) 0.039(15)
C15B 0.16(2) 0.004(13) 0.17(2) -0.004(13) 0.051(18) -0.018(12)
Si17 0.030(3) 0.045(7) 0.027(4) -0.001(4) 0.018(2) -0.014(3)
C16A 0.091(19) 0.054(16) 0.032(15) 0.000(11) 0.014(11) -0.001(12)
C17A 0.039(9) 0.18(4) 0.056(16) -0.019(19) 0.008(9) -0.015(17)
C18A 0.052(19) 0.054(13) 0.060(10) -0.015(9) 0.031(8) -0.010(9)
Si37 0.14(2) 0.08(3) 0.08(2) -0.014(16) 0.031(14) -0.070(16)
C16B 0.091(19) 0.054(16) 0.032(15) 0.000(11) 0.014(11) -0.001(12)
C17B 0.039(9) 0.18(4) 0.056(16) -0.019(19) 0.008(9) -0.015(17)
C18B 0.052(19) 0.054(13) 0.060(10) -0.015(9) 0.031(8) -0.010(9)
Si18 0.0410(19) 0.073(3) 0.046(2) -0.004(2) -0.0016(15) -0.0211(19)
Si19 0.0274(17) 0.140(5) 0.043(2) -0.007(2) 0.0011(14) -0.025(2)
Si20 0.0249(16) 0.067(3) 0.043(2) -0.0082(19) 0.0033(14) -0.0040(16)
Si21 0.0276(17) 0.053(3) 0.052(2) -0.006(2) -0.0023(15) -0.0022(16)
Si22 0.072(3) 0.058(4) 0.069(3) -0.014(2) 0.002(2) -0.006(2)
Si23 0.082(3) 0.090(4) 0.068(3) -0.014(3) 0.003(2) -0.056(3)
Si24 0.070(3) 0.112(5) 0.045(3) -0.013(3) -0.0036(19) -0.050(3)
Si25 0.047(2) 0.071(4) 0.050(2) -0.016(2) 0.0049(17) 0.0052(19)
Si26 0.118(4) 0.072(4) 0.065(3) -0.024(3) 0.010(3) -0.025(3)
Si27 0.066(2) 0.074(4) 0.050(3) -0.002(2) 0.0028(18) -0.029(2)
Si28 0.090(3) 0.083(4) 0.088(4) -0.007(3) 0.005(3) -0.009(3)
C19 0.18(2) 0.10(2) 0.104(16) 0.007(13) 0.045(15) -0.056(15)
C20 0.104(14) 0.13(2) 0.127(17) 0.020(14) 0.043(12) 0.034(13)
C21A 0.13(2) 0.08(2) 0.17(3) -0.015(17) -0.07(2) -0.032(16)
C21B 0.13(2) 0.08(2) 0.17(3) -0.015(17) -0.07(2) -0.032(16)
Si29 0.025(2) 0.066(6) 0.041(3) -0.017(3) 0.0096(16) -0.005(2)
C22A 0.027(8) 0.13(2) 0.078(13) -0.054(14) 0.000(8) -0.012(10)
C23A 0.068(11) 0.061(14) 0.064(11) -0.019(10) 0.019(9) 0.012(10)
C24A 0.037(9) 0.12(2) 0.052(10) -0.049(12) 0.030(7) -0.026(10)
Si38 0.062(12) 0.03(2) 0.13(2) 0.018(15) 0.053(12) 0.013(10)
C22B 0.027(8) 0.13(2) 0.078(13) -0.054(14) 0.000(8) -0.012(10)
C23B 0.068(11) 0.061(14) 0.064(11) -0.019(10) 0.019(9) 0.012(10)
C24B 0.037(9) 0.12(2) 0.052(10) -0.049(12) 0.030(7) -0.026(10)
Si30 0.050(2) 0.079(4) 0.061(3) -0.023(2) -0.0047(19) 0.000(2)
C25 0.071(10) 0.067(13) 0.085(12) -0.014(10) -0.029(8) -0.010(8)
C26 0.082(10) 0.094(15) 0.051(9) -0.018(9) 0.009(8) -0.060(10)
C27 0.072(11) 0.17(2) 0.066(12) -0.051(12) -0.023(8) 0.025(11)
Si31 0.0372(18) 0.070(3) 0.040(2) -0.012(2) 0.0045(14) 0.0006(18)
Si32 0.030(4) 0.045(8) 0.039(6) -0.012(5) 0.004(3) -0.005(4)
C28A 0.043(10) 0.031(15) 0.031(9) 0.020(10) 0.000(7) 0.014(9)
C29A 0.034(11) 0.22(4) 0.033(19) -0.05(2) -0.002(12) -0.018(16)
C30A 0.073(18) 0.051(19) 0.12(2) 0.001(14) 0.050(16) 0.025(12)
Si39 0.065(16) 0.072(17) 0.030(10) 0.026(9) 0.016(9) 0.002(11)
C28B 0.043(10) 0.031(15) 0.031(9) 0.020(10) 0.000(7) 0.014(9)
C29B 0.034(11) 0.22(4) 0.033(19) -0.05(2) -0.002(12) -0.018(16)
C30B 0.073(18) 0.051(19) 0.12(2) 0.001(14) 0.050(16) 0.025(12)
Si33 0.060(3) 0.091(5) 0.076(3) -0.038(3) 0.010(2) 0.002(2)
C31 0.080(12) 0.109(19) 0.17(2) -0.099(17) -0.021(12) -0.014(11)
C32 0.172(18) 0.18(2) 0.117(15) -0.076(15) 0.075(14) -0.033(15)
C33 0.18(3) 0.16(3) 0.14(2) -0.03(2) 0.020(19) 0.02(2)
Si34 0.060(2) 0.136(5) 0.040(3) -0.006(3) -0.0036(18) 0.032(3)
C34 0.037(8) 0.126(18) 0.105(14) -0.012(12) -0.021(8) 0.021(9)
C35A 0.061(13) 0.10(3) 0.072(19) -0.054(19) -0.025(12) 0.023(18)
C36A 0.109(19) 0.09(3) 0.08(3) 0.009(18) -0.047(19) -0.01(2)
C35B 0.061(13) 0.10(3) 0.072(19) -0.054(19) -0.025(12) 0.023(18)
C36B 0.109(19) 0.09(3) 0.08(3) 0.009(18) -0.047(19) -0.01(2)
K1 0.0271(13) 0.037(2) 0.0625(19) 0.0128(14) -0.0031(11) -0.0019(11)
N1 0.037(5) 0.062(9) 0.065(8) -0.008(7) -0.014(5) 0.006(5)
N2 0.040(6) 0.067(10) 0.069(8) -0.004(7) -0.006(5) 0.001(5)
O1 0.047(5) 0.069(8) 0.089(8) -0.015(6) 0.001(5) -0.018(5)
O2 0.054(5) 0.069(8) 0.054(6) 0.012(5) 0.007(4) 0.001(5)
O3 0.045(5) 0.059(8) 0.080(7) -0.010(5) -0.020(4) 0.013(4)
O4 0.051(5) 0.041(7) 0.056(6) -0.006(5) 0.011(4) 0.001(4)
O5 0.075(6) 0.054(8) 0.063(6) 0.014(5) 0.013(5) 0.018(5)
O6 0.070(7) 0.064(9) 0.071(7) 0.020(6) 0.027(5) 0.024(6)
C37 0.035(7) 0.100(15) 0.089(12) -0.029(10) -0.008(7) -0.020(7)
C38 0.041(8) 0.131(18) 0.070(11) 0.001(11) 0.004(7) -0.030(9)
C39 0.098(13) 0.101(17) 0.055(11) 0.034(10) 0.007(9) -0.067(11)
C40 0.055(8) 0.085(14) 0.068(10) 0.026(9) 0.010(7) 0.000(8)
C41 0.080(10) 0.069(14) 0.061(10) 0.015(9) -0.001(8) -0.001(8)
C42 0.070(10) 0.107(15) 0.048(9) 0.012(9) -0.014(7) -0.014(9)
C43 0.053(8) 0.072(14) 0.082(12) -0.042(10) -0.003(7) -0.006(8)
C44 0.043(7) 0.095(15) 0.044(9) -0.014(8) -0.023(6) 0.006(8)
C45 0.042(7) 0.054(12) 0.096(12) -0.002(9) -0.022(7) 0.023(7)
C46 0.043(8) 0.042(11) 0.088(12) -0.022(8) 0.006(7) -0.006(6)
C47 0.062(9) 0.071(14) 0.084(12) -0.049(10) 0.009(8) -0.007(8)
C48 0.071(10) 0.071(14) 0.092(12) -0.012(10) -0.034(8) 0.008(9)
C49 0.070(10) 0.090(16) 0.063(11) -0.003(10) -0.005(7) 0.014(9)
C50 0.048(8) 0.063(13) 0.101(13) 0.027(10) -0.019(8) 0.014(8)
C51 0.146(17) 0.079(17) 0.047(10) 0.027(10) 0.005(10) 0.036(13)
C52 0.172(19) 0.028(12) 0.067(12) 0.000(9) 0.012(12) 0.023(11)
C53 0.074(11) 0.076(15) 0.088(14) -0.035(11) 0.028(9) -0.013(9)
C54 0.064(9) 0.056(13) 0.083(12) -0.008(9) 0.004(8) 0.008(8)
K2 0.0491(16) 0.033(2) 0.0470(17) 0.0060(14) -0.0077(12) -0.0006(13)
N3 0.105(10) 0.039(10) 0.068(10) -0.002(7) -0.038(8) 0.023(8)
N4 0.037(6) 0.071(11) 0.056(8) 0.015(7) 0.015(5) 0.009(6)
O7 0.096(8) 0.040(9) 0.081(9) -0.012(6) -0.020(6) -0.008(6)
O8 0.062(6) 0.035(8) 0.111(9) 0.019(6) 0.014(6) 0.011(5)
O9 0.057(5) 0.056(8) 0.041(6) -0.007(5) -0.008(4) -0.002(5)
O10 0.045(5) 0.040(7) 0.071(7) -0.007(5) -0.012(5) 0.007(4)
O11 0.078(7) 0.083(10) 0.059(7) 0.032(6) 0.028(5) 0.016(6)
O12 0.038(5) 0.096(10) 0.081(8) 0.044(6) 0.024(5) 0.006(5)
C55A 0.038(11) 0.043(15) 0.072(15) -0.011(11) -0.014(8) 0.011(10)
C56A 0.11(3) 0.07(3) 0.051(19) -0.018(14) -0.013(15) -0.028(19)
C55B 0.038(11) 0.043(15) 0.072(15) -0.011(11) -0.014(8) 0.011(10)
C56B 0.11(3) 0.07(3) 0.051(19) -0.018(14) -0.013(15) -0.028(19)
C57 0.121(17) 0.09(2) 0.115(19) -0.002(15) 0.002(13) -0.043(15)
C58 0.087(12) 0.013(11) 0.129(17) 0.012(10) 0.015(11) -0.007(8)
C59 0.075(11) 0.060(14) 0.135(17) 0.067(12) -0.006(10) -0.013(9)
C60 0.074(11) 0.109(18) 0.069(12) 0.006(11) 0.002(9) 0.009(11)
C61 0.054(9) 0.122(19) 0.057(10) -0.029(10) 0.001(7) -0.021(10)
C62 0.056(9) 0.055(13) 0.065(10) -0.004(8) 0.002(7) -0.003(8)
C63 0.073(9) 0.032(10) 0.044(9) -0.010(7) -0.003(7) -0.007(7)
C64 0.076(10) 0.038(12) 0.063(10) 0.005(8) 0.010(8) -0.007(7)
C65 0.053(8) 0.039(11) 0.076(11) 0.016(8) -0.014(7) 0.009(7)
C66 0.067(10) 0.068(15) 0.084(12) 0.045(10) 0.008(8) 0.006(8)
C67 0.120(15) 0.099(17) 0.035(10) -0.006(9) 0.003(9) 0.062(13)
C68 0.085(12) 0.117(18) 0.053(10) 0.048(10) 0.003(8) 0.050(12)
C69 0.058(10) 0.133(18) 0.112(14) 0.097(13) 0.031(9) 0.028(10)
C70 0.070(10) 0.113(18) 0.105(14) 0.062(13) 0.040(9) 0.018(10)
C71 0.032(7) 0.078(13) 0.069(10) 0.006(9) 0.015(6) -0.002(7)
C72 0.043(7) 0.085(14) 0.054(9) 0.017(8) -0.009(6) -0.014(7)
K3 0.0320(13) 0.0339(19) 0.0334(15) -0.0007(12) 0.0001(10) 0.0000(11)
N5 0.040(6) 0.060(10) 0.054(8) 0.026(6) 0.002(5) -0.008(5)
N6 0.056(7) 0.060(10) 0.037(7) -0.012(6) -0.007(5) 0.005(6)
O13 0.033(5) 0.066(8) 0.075(7) 0.020(5) 0.012(4) 0.003(4)
O14 0.059(6) 0.089(9) 0.047(6) 0.022(6) 0.003(4) 0.009(5)
O15 0.048(5) 0.026(6) 0.044(5) -0.003(4) 0.003(4) 0.003(4)
O16 0.057(5) 0.045(7) 0.038(5) -0.001(4) 0.003(4) -0.006(4)
O17 0.047(5) 0.040(7) 0.099(8) 0.023(6) -0.020(5) -0.011(4)
O18 0.052(5) 0.043(8) 0.077(8) -0.018(5) -0.005(5) 0.006(5)
C73 0.028(7) 0.095(14) 0.076(11) 0.023(9) -0.006(6) -0.008(7)
C74 0.039(8) 0.094(15) 0.077(12) 0.036(10) -0.017(7) 0.000(8)
C75 0.031(6) 0.057(11) 0.079(10) 0.030(8) 0.019(6) 0.005(6)
C76 0.060(10) 0.093(15) 0.079(11) 0.024(10) 0.049(8) -0.001(9)
C77 0.077(11) 0.097(16) 0.055(10) 0.006(9) 0.026(8) -0.014(10)
C78 0.081(11) 0.096(15) 0.026(8) 0.012(8) -0.005(7) 0.022(10)
C79 0.068(10) 0.081(14) 0.061(11) -0.017(9) -0.046(8) 0.017(9)
C80 0.044(7) 0.037(10) 0.059(10) -0.002(7) -0.014(6) 0.010(6)
C81 0.043(7) 0.026(10) 0.080(11) 0.000(7) 0.021(7) 0.011(6)
C82 0.078(10) 0.037(11) 0.044(8) -0.015(7) 0.010(7) 0.004(7)
C83 0.066(9) 0.096(15) 0.031(8) -0.005(8) -0.015(6) -0.012(9)
C84 0.051(7) 0.066(12) 0.037(8) 0.028(7) -0.014(6) -0.005(7)
C85 0.053(9) 0.095(16) 0.088(12) 0.053(11) -0.004(8) 0.017(9)
C86 0.044(8) 0.072(13) 0.116(14) 0.052(11) -0.018(8) 0.002(8)
C87 0.057(9) 0.024(11) 0.132(16) 0.012(9) 0.020(9) -0.011(7)
C88 0.073(10) 0.008(10) 0.112(15) -0.015(9) 0.006(9) -0.008(7)
C89 0.060(9) 0.064(13) 0.067(11) -0.028(9) -0.012(7) 0.003(8)
C90 0.062(9) 0.082(15) 0.043(9) -0.008(8) -0.021(7) 0.005(9)
K4 0.0395(15) 0.040(2) 0.061(2) 0.0085(15) 0.0037(13) -0.0005(13)
N7 0.051(6) 0.042(9) 0.064(7) 0.013(6) -0.004(5) -0.007(5)
N8 0.107(12) 0.107(15) 0.068(10) -0.019(9) -0.036(8) 0.013(10)
O19 0.067(6) 0.067(8) 0.052(6) -0.010(5) 0.000(4) -0.015(5)
O20 0.080(7) 0.048(8) 0.070(7) 0.008(6) 0.016(5) -0.002(5)
O21 0.046(6) 0.105(11) 0.104(9) -0.031(8) 0.020(6) -0.023(6)
O22 0.055(5) 0.071(8) 0.067(6) 0.012(6) 0.003(4) -0.018(5)
O23 0.057(5) 0.036(7) 0.048(6) -0.007(4) 0.004(4) -0.001(4)
O24 0.120(9) 0.085(11) 0.045(6) -0.011(6) -0.003(6) -0.005(7)
C91 0.069(10) 0.041(13) 0.109(14) 0.021(10) 0.003(9) 0.012(8)
C92 0.096(12) 0.069(14) 0.036(9) 0.002(8) -0.023(8) -0.010(9)
C93 0.061(9) 0.052(13) 0.091(13) -0.027(10) 0.003(8) -0.016(8)
C94 0.053(9) 0.070(14) 0.111(15) -0.002(11) 0.016(9) 0.011(8)
C95 0.091(12) 0.062(14) 0.054(10) 0.025(8) -0.007(8) 0.010(9)
C96 0.121(16) 0.066(16) 0.069(11) 0.010(10) 0.007(10) 0.036(11)
C97 0.099(13) 0.107(16) 0.127(16) -0.034(13) -0.078(13) 0.039(12)
C98 0.029(7) 0.101(17) 0.18(2) 0.004(15) -0.023(10) 0.014(8)
C99 0.056(10) 0.067(15) 0.145(19) -0.011(13) 0.004(11) -0.016(9)
C100 0.060(9) 0.063(13) 0.085(12) -0.018(9) 0.015(8) -0.034(8)
C101 0.081(10) 0.075(13) 0.050(9) 0.019(8) -0.007(7) -0.003(8)
C102 0.093(11) 0.083(14) 0.044(9) 0.012(8) -0.018(7) -0.017(9)
C103 0.052(8) 0.078(14) 0.075(11) -0.011(9) -0.021(7) 0.027(8)
C104 0.033(7) 0.039(11) 0.117(14) -0.020(9) 0.015(8) -0.001(6)
C105 0.123(14) 0.033(11) 0.053(10) 0.009(7) 0.009(9) 0.006(9)
C106 0.150(19) 0.046(15) 0.110(17) -0.042(12) 0.008(14) -0.002(12)
C107 0.151(19) 0.102(19) 0.085(14) -0.015(13) -0.084(14) 0.026(14)
C108 0.137(16) 0.112(18) 0.059(11) -0.025(11) -0.037(11) 0.059(13)
C109 0.069(9) 0.095(16) 0.046(9) 0.029(9) 0.001(7) -0.004(9)
C110 0.068(9) 0.080(14) 0.053(9) 0.022(8) -0.010(7) -0.019(8)
C111 0.087(11) 0.094(17) 0.054(10) -0.009(10) -0.010(8) -0.012(10)
C112 0.133(16) 0.076(17) 0.058(11) 0.026(11) -0.023(10) 0.016(12)
C113 0.169(19) 0.047(15) 0.062(12) 0.005(10) 0.020(12) 0.020(12)
C114 0.096(12) 0.073(16) 0.068(12) -0.007(10) 0.001(9) -0.001(9)
F1 0.129(9) 0.141(11) 0.087(7) 0.040(7) -0.026(6) -0.033(7)
C115 0.175(16) 0.187(17) 0.184(17) -0.011(12) 0.010(12) -0.012(11)
C116 0.152(13) 0.147(14) 0.165(14) 0.012(11) 0.006(11) 0.021(11)
C117 0.122(12) 0.146(14) 0.167(14) 0.012(11) -0.023(10) -0.014(10)
C118 0.23(2) 0.25(2) 0.25(2) 0.011(13) -0.001(12) 0.009(12)
C119 0.169(15) 0.161(16) 0.167(15) -0.021(12) -0.014(11) -0.005(11)
C120 0.157(14) 0.144(15) 0.153(14) 0.019(11) 0.003(11) 0.000(11)
F2 0.30(2) 0.39(3) 0.34(2) 0.04(2) -0.03(2) 0.033(19)

_geom_special_details            
;
 All esds (except the esd in the dihedral angle between two l.s. planes)
 are estimated using the full covariance matrix.  The cell esds are taken
 into account individually in the estimation of esds in distances, angles
 and torsion angles; correlations between esds in cell parameters are only
 used when they are defined by crystal symmetry.  An approximate (isotropic)
 treatment of cell esds is used for estimating esds involving l.s. planes.
;

loop_
_geom_bond_atom_site_label_1
_geom_bond_atom_site_label_2
_geom_bond_distance
_geom_bond_site_symmetry_2
_geom_bond_publ_flag
Si1 Si10 2.357(5) . ?
Si1 Si2 2.396(5) . ?
Si1 Si5 2.415(6) . ?
Si1 Si6 2.425(5) . ?
Si1 Si4 2.427(5) . ?
Si2 Si3 2.395(4) . ?
Si2 Si6 2.446(6) . ?
Si2 Si7 2.521(5) . ?
Si3 Si14 2.339(5) . ?
Si3 Si4 2.398(5) . ?
Si3 Si8 2.401(5) . ?
Si3 Si7 2.418(5) . ?
Si4 Si5 2.485(6) . ?
Si4 Si8 2.488(5) . ?
Si5 Si9 2.468(6) . ?
Si5 Si8 2.585(6) . ?
Si5 Si6 2.772(6) . ?
Si6 Si9 2.470(6) . ?
Si6 Si7 2.569(6) . ?
Si7 Si9 2.427(6) . ?
Si7 Si8 2.738(5) . ?
Si8 Si9 2.475(7) . ?
Si10 Si13 2.347(5) . ?
Si10 Si12 2.354(6) . ?
Si10 Si11 2.354(7) . ?
Si11 C1 1.852(14) . ?
Si11 C3 1.90(2) . ?
Si11 C2 1.90(2) . ?
C1 H1A 0.9800 . ?
C1 H1B 0.9800 . ?
C1 H1C 0.9800 . ?
C2 H2A 0.9800 . ?
C2 H2B 0.9800 . ?
C2 H2C 0.9800 . ?
C3 H3A 0.9800 . ?
C3 H3B 0.9800 . ?
C3 H3C 0.9800 . ?
Si12 C6 1.822(13) . ?
Si12 C5 1.855(12) . ?
Si12 C4 1.875(12) . ?
C4 H4A 0.9800 . ?
C4 H4B 0.9800 . ?
C4 H4C 0.9800 . ?
C5 H5A 0.9800 . ?
C5 H5B 0.9800 . ?
C5 H5C 0.9800 . ?
C6 H6A 0.9800 . ?
C6 H6B 0.9800 . ?
C6 H6C 0.9800 . ?
Si13 C8 1.813(19) . ?
Si13 C9 1.905(19) . ?
Si13 C7 1.962(17) . ?
C7 H7A 0.9800 . ?
C7 H7B 0.9800 . ?
C7 H7C 0.9800 . ?
C8 H8A 0.9800 . ?
C8 H8B 0.9800 . ?
C8 H8C 0.9800 . ?
C9 H9A 0.9800 . ?
C9 H9B 0.9800 . ?
C9 H9C 0.9800 . ?
Si14 Si36 2.17(6) . ?
Si14 Si37 2.23(3) . ?
Si14 Si35 2.30(4) . ?
Si14 Si15 2.355(10) . ?
Si14 Si16 2.368(9) . ?
Si14 Si17 2.384(9) . ?
Si15 C11A 1.856(17) . ?
Si15 C12A 1.875(16) . ?
Si15 C10A 1.911(15) . ?
C10A H10A 0.9800 . ?
C10A H10B 0.9800 . ?
C10A H10C 0.9800 . ?
C11A H11A 0.9800 . ?
C11A H11B 0.9800 . ?
C11A H11C 0.9800 . ?
C12A H12A 0.9800 . ?
C12A H12B 0.9800 . ?
C12A H12C 0.9800 . ?
Si35 C11B 1.85(2) . ?
Si35 C12B 1.86(2) . ?
Si35 C10B 1.88(2) . ?
C10B H10D 0.9800 . ?
C10B H10E 0.9800 . ?
C10B H10F 0.9800 . ?
C11B H11D 0.9800 . ?
C11B H11E 0.9800 . ?
C11B H11F 0.9800 . ?
C12B H12D 0.9800 . ?
C12B H12E 0.9800 . ?
C12B H12F 0.9800 . ?
Si16 C14A 1.836(15) . ?
Si16 C15A 1.846(15) . ?
Si16 C13A 1.908(14) . ?
C13A H13A 0.9800 . ?
C13A H13B 0.9800 . ?
C13A H13C 0.9800 . ?
C14A H14A 0.9800 . ?
C14A H14B 0.9800 . ?
C14A H14C 0.9800 . ?
C15A H15A 0.9800 . ?
C15A H15B 0.9800 . ?
C15A H15C 0.9800 . ?
Si36 C14B 1.84(2) . ?
Si36 C15B 1.86(2) . ?
Si36 C13B 1.89(2) . ?
C13B H13D 0.9800 . ?
C13B H13E 0.9800 . ?
C13B H13F 0.9800 . ?
C14B H14D 0.9800 . ?
C14B H14E 0.9800 . ?
C14B H14F 0.9800 . ?
C15B H15D 0.9800 . ?
C15B H15E 0.9800 . ?
C15B H15F 0.9800 . ?
Si17 C17A 1.828(15) . ?
Si17 C18A 1.880(15) . ?
Si17 C16A 1.911(16) . ?
C16A H16A 0.9800 . ?
C16A H16B 0.9800 . ?
C16A H16C 0.9800 . ?
C17A H17A 0.9800 . ?
C17A H17B 0.9800 . ?
C17A H17C 0.9800 . ?
C18A H18A 0.9800 . ?
C18A H18B 0.9800 . ?
C18A H18C 0.9800 . ?
Si37 C17B 1.85(2) . ?
Si37 C18B 1.873(19) . ?
Si37 C16B 1.901(19) . ?
C16B H16D 0.9800 . ?
C16B H16E 0.9800 . ?
C16B H16F 0.9800 . ?
C17B H17D 0.9800 . ?
C17B H17E 0.9800 . ?
C17B H17F 0.9800 . ?
C18B H18D 0.9800 . ?
C18B H18E 0.9800 . ?
C18B H18F 0.9800 . ?
Si18 Si27 2.333(6) . ?
Si18 Si21 2.394(5) . ?
Si18 Si19 2.421(6) . ?
Si18 Si22 2.437(6) . ?
Si18 Si23 2.438(6) . ?
Si19 Si20 2.397(5) . ?
Si19 Si24 2.490(6) . ?
Si19 Si23 2.558(8) . ?
Si20 Si31 2.327(6) . ?
Si20 Si21 2.406(5) . ?
Si20 Si24 2.447(6) . ?
Si20 Si25 2.448(5) . ?
Si21 Si25 2.478(6) . ?
Si21 Si22 2.479(7) . ?
Si22 Si26 2.437(7) . ?
Si22 Si25 2.539(7) . ?
Si22 Si23 2.696(6) . ?
Si23 Si26 2.451(7) . ?
Si23 Si24 2.548(7) . ?
Si24 Si26 2.506(9) . ?
Si24 Si25 2.745(6) . ?
Si25 Si26 2.416(7) . ?
Si27 Si29 2.281(7) . ?
Si27 Si30 2.334(6) . ?
Si27 Si28 2.377(8) . ?
Si28 C21A 1.79(2) . ?
Si28 C21B 1.799(13) . ?
Si28 C20 1.942(19) . ?
Si28 C19 1.963(19) . ?
C19 H19A 0.9800 . ?
C19 H19B 0.9800 . ?
C19 H19C 0.9800 . ?
C20 H20A 0.9800 . ?
C20 H20B 0.9800 . ?
C20 H20C 0.9800 . ?
C21A H21A 0.9800 . ?
C21A H21B 0.9800 . ?
C21A H21C 0.9800 . ?
C21B H21D 0.9800 . ?
C21B H21E 0.9800 . ?
C21B H21F 0.9800 . ?
Si29 C23A 1.846(16) . ?
Si29 C22A 1.878(12) . ?
Si29 C24A 1.889(13) . ?
C22A H22A 0.9800 . ?
C22A H22B 0.9800 . ?
C22A H22C 0.9800 . ?
C23A H23A 0.9800 . ?
C23A H23B 0.9800 . ?
C23A H23C 0.9800 . ?
C24A H24A 0.9800 . ?
C24A H24B 0.9800 . ?
C24A H24C 0.9800 . ?
Si38 C23B 1.83(2) . ?
Si38 C24B 1.865(19) . ?
Si38 C22B 1.898(19) . ?
C22B H22D 0.9800 . ?
C22B H22E 0.9800 . ?
C22B H22F 0.9800 . ?
C23B H23D 0.9800 . ?
C23B H23E 0.9800 . ?
C23B H23F 0.9800 . ?
C24B H24D 0.9800 . ?
C24B H24E 0.9800 . ?
C24B H24F 0.9800 . ?
Si30 C25 1.798(17) . ?
Si30 C26 1.893(18) . ?
Si30 C27 1.938(17) . ?
C25 H25A 0.9800 . ?
C25 H25B 0.9800 . ?
C25 H25C 0.9800 . ?
C26 H26A 0.9800 . ?
C26 H26B 0.9800 . ?
C26 H26C 0.9800 . ?
C27 H27A 0.9800 . ?
C27 H27B 0.9800 . ?
C27 H27C 0.9800 . ?
Si31 Si32 2.336(14) . ?
Si31 Si34 2.339(6) . ?
Si31 Si33 2.345(6) . ?
Si31 Si39 2.41(3) . ?
Si32 C28A 1.82(3) . ?
Si32 C30A 1.86(3) . ?
Si32 C29A 1.87(2) . ?
C28A H28A 0.9800 . ?
C28A H28B 0.9800 . ?
C28A H28C 0.9800 . ?
C29A H29A 0.9800 . ?
C29A H29B 0.9800 . ?
C29A H29C 0.9800 . ?
C30A H30A 0.9800 . ?
C30A H30B 0.9800 . ?
C30A H30C 0.9800 . ?
Si39 C30B 1.77(6) . ?
Si39 C28B 1.93(7) . ?
Si39 C29B 1.97(5) . ?
C28B H28D 0.9800 . ?
C28B H28E 0.9800 . ?
C28B H28F 0.9800 . ?
C29B H29D 0.9800 . ?
C29B H29E 0.9800 . ?
C29B H29F 0.9800 . ?
C30B H30D 0.9800 . ?
C30B H30E 0.9800 . ?
C30B H30F 0.9800 . ?
Si33 C32 1.79(2) . ?
Si33 C31 1.827(19) . ?
Si33 C33 1.99(3) . ?
C31 H31A 0.9800 . ?
C31 H31B 0.9800 . ?
C31 H31C 0.9800 . ?
C32 H32A 0.9800 . ?
C32 H32B 0.9800 . ?
C32 H32C 0.9800 . ?
C33 H33A 0.9800 . ?
C33 H33B 0.9800 . ?
C33 H33C 0.9800 . ?
Si34 C36A 1.72(4) . ?
Si34 C35B 1.80(3) . ?
Si34 C34 1.803(18) . ?
Si34 C35A 2.06(3) . ?
Si34 C36B 2.14(5) . ?
C34 H34A 0.9800 . ?
C34 H34B 0.9800 . ?
C34 H34C 0.9800 . ?
C35A H35A 0.9800 . ?
C35A H35B 0.9800 . ?
C35A H35C 0.9800 . ?
C36A H36A 0.9800 . ?
C36A H36B 0.9800 . ?
C36A H36C 0.9800 . ?
C35B H35D 0.9800 . ?
C35B H35E 0.9800 . ?
C35B H35F 0.9800 . ?
C36B H36D 0.9800 . ?
C36B H36E 0.9800 . ?
C36B H36F 0.9800 . ?
K1 O1 2.789(9) . ?
K1 O3 2.808(8) . ?
K1 O5 2.827(9) . ?
K1 O4 2.847(9) . ?
K1 O6 2.860(12) . ?
K1 O2 2.929(9) . ?
K1 N1 2.950(11) . ?
K1 N2 3.038(11) . ?
N1 C48 1.446(18) . ?
N1 C49 1.47(2) . ?
N1 C37 1.490(16) . ?
N2 C43 1.421(16) . ?
N2 C54 1.478(18) . ?
N2 C42 1.490(18) . ?
O1 C38 1.393(18) . ?
O1 C39 1.423(17) . ?
O2 C41 1.434(18) . ?
O2 C40 1.452(15) . ?
O3 C44 1.373(15) . ?
O3 C45 1.485(16) . ?
O4 C46 1.376(15) . ?
O4 C47 1.455(17) . ?
O5 C50 1.440(18) . ?
O5 C51 1.48(2) . ?
O6 C52 1.366(18) . ?
O6 C53 1.410(19) . ?
C37 C38 1.53(2) . ?
C37 H37A 0.9900 . ?
C37 H37B 0.9900 . ?
C38 H38A 0.9900 . ?
C38 H38B 0.9900 . ?
C39 C40 1.52(2) . ?
C39 H39A 0.9900 . ?
C39 H39B 0.9900 . ?
C40 H40A 0.9900 . ?
C40 H40B 0.9900 . ?
C41 C42 1.502(19) . ?
C41 H41A 0.9900 . ?
C41 H41B 0.9900 . ?
C42 H42A 0.9900 . ?
C42 H42B 0.9900 . ?
C43 C44 1.50(2) . ?
C43 H43A 0.9900 . ?
C43 H43B 0.9900 . ?
C44 H44A 0.9900 . ?
C44 H44B 0.9900 . ?
C45 C46 1.41(2) . ?
C45 H45A 0.9900 . ?
C45 H45B 0.9900 . ?
C46 H46A 0.9900 . ?
C46 H46B 0.9900 . ?
C47 C48 1.56(2) . ?
C47 H47A 0.9900 . ?
C47 H47B 0.9900 . ?
C48 H48A 0.9900 . ?
C48 H48B 0.9900 . ?
C49 C50 1.55(2) . ?
C49 H49A 0.9900 . ?
C49 H49B 0.9900 . ?
C50 H50A 0.9900 . ?
C50 H50B 0.9900 . ?
C51 C52 1.50(3) . ?
C51 H51A 0.9900 . ?
C51 H51B 0.9900 . ?
C52 H52A 0.9900 . ?
C52 H52B 0.9900 . ?
C53 C54 1.50(2) . ?
C53 H53A 0.9900 . ?
C53 H53B 0.9900 . ?
C54 H54A 0.9900 . ?
C54 H54B 0.9900 . ?
K2 O9 2.774(9) . ?
K2 O11 2.782(10) . ?
K2 O8 2.787(11) . ?
K2 O12 2.804(9) . ?
K2 O10 2.865(9) . ?
K2 O7 2.871(11) . ?
K2 N3 3.017(12) . ?
K2 N4 3.050(12) . ?
K2 C69 3.503(16) . ?
N3 C67 1.44(2) . ?
N3 C65 1.457(19) . ?
N3 C55B 1.53(5) . ?
N3 C55A 1.54(3) . ?
N4 C60 1.408(19) . ?
N4 C66 1.42(2) . ?
N4 C72 1.433(16) . ?
O7 C57 1.39(2) . ?
O7 C56A 1.42(3) . ?
O7 C56B 1.53(9) . ?
O8 C58 1.414(19) . ?
O8 C59 1.435(19) . ?
O9 C62 1.377(17) . ?
O9 C61 1.401(17) . ?
O10 C63 1.423(16) . ?
O10 C64 1.430(17) . ?
O11 C69 1.37(2) . ?
O11 C68 1.398(17) . ?
O12 C70 1.402(17) . ?
O12 C71 1.452(17) . ?
C55A C56A 1.56(4) . ?
C55A H55A 0.9900 . ?
C55A H55B 0.9900 . ?
C56A H56A 0.9900 . ?
C56A H56B 0.9900 . ?
C55B C56B 1.45(11) . ?
C55B H55C 0.9900 . ?
C55B H55D 0.9900 . ?
C56B H56C 0.9900 . ?
C56B H56D 0.9900 . ?
C57 C58 1.42(3) . ?
C57 H57A 0.9900 . ?
C57 H57B 0.9900 . ?
C58 H58A 0.9900 . ?
C58 H58B 0.9900 . ?
C59 C66 1.53(2) . ?
C59 H59A 0.9900 . ?
C59 H59B 0.9900 . ?
C60 C61 1.50(2) . ?
C60 H60A 0.9900 . ?
C60 H60B 0.9900 . ?
C61 H61A 0.9900 . ?
C61 H61B 0.9900 . ?
C62 C63 1.494(19) . ?
C62 H62A 0.9900 . ?
C62 H62B 0.9900 . ?
C63 H63A 0.9900 . ?
C63 H63B 0.9900 . ?
C64 C65 1.50(2) . ?
C64 H64A 0.9900 . ?
C64 H64B 0.9900 . ?
C65 H65A 0.9900 . ?
C65 H65B 0.9900 . ?
C66 H66A 0.9900 . ?
C66 H66B 0.9900 . ?
C67 C68 1.48(3) . ?
C67 H67A 0.9900 . ?
C67 H67B 0.9900 . ?
C68 H68A 0.9900 . ?
C68 H68B 0.9900 . ?
C69 C70 1.45(2) . ?
C69 H69A 0.9900 . ?
C69 H69B 0.9900 . ?
C70 H70A 0.9900 . ?
C70 H70B 0.9900 . ?
C71 C72 1.469(19) . ?
C71 H71A 0.9900 . ?
C71 H71B 0.9900 . ?
C72 H72A 0.9900 . ?
C72 H72B 0.9900 . ?
K3 O17 2.773(10) . ?
K3 O13 2.777(8) . ?
K3 O16 2.796(9) . ?
K3 O14 2.842(10) . ?
K3 O15 2.849(8) . ?
K3 O18 2.898(10) . ?
K3 N5 3.006(11) . ?
K3 N6 3.072(11) . ?
N5 C84 1.455(18) . ?
N5 C85 1.49(2) . ?
N5 C73 1.514(16) . ?
N6 C79 1.459(19) . ?
N6 C90 1.49(2) . ?
N6 C78 1.499(17) . ?
O13 C74 1.415(16) . ?
O13 C75 1.449(16) . ?
O14 C77 1.427(19) . ?
O14 C76 1.479(19) . ?
O15 C80 1.413(14) . ?
O15 C81 1.421(15) . ?
O16 C82 1.435(16) . ?
O16 C83 1.449(15) . ?
O17 C87 1.435(17) . ?
O17 C86 1.448(19) . ?
O18 C88 1.418(17) . ?
O18 C89 1.435(18) . ?
C73 C74 1.50(2) . ?
C73 H73A 0.9900 . ?
C73 H73B 0.9900 . ?
C74 H74A 0.9900 . ?
C74 H74B 0.9900 . ?
C75 C76 1.49(2) . ?
C75 H75A 0.9900 . ?
C75 H75B 0.9900 . ?
C76 H76A 0.9900 . ?
C76 H76B 0.9900 . ?
C77 C78 1.45(2) . ?
C77 H77A 0.9900 . ?
C77 H77B 0.9900 . ?
C78 H78A 0.9900 . ?
C78 H78B 0.9900 . ?
C79 C80 1.53(2) . ?
C79 H79A 0.9900 . ?
C79 H79B 0.9900 . ?
C80 H80A 0.9900 . ?
C80 H80B 0.9900 . ?
C81 C82 1.478(19) . ?
C81 H81A 0.9900 . ?
C81 H81B 0.9900 . ?
C82 H82A 0.9900 . ?
C82 H82B 0.9900 . ?
C83 C84 1.47(2) . ?
C83 H83A 0.9900 . ?
C83 H83B 0.9900 . ?
C84 H84A 0.9900 . ?
C84 H84B 0.9900 . ?
C85 C86 1.47(2) . ?
C85 H85A 0.9900 . ?
C85 H85B 0.9900 . ?
C86 H86A 0.9900 . ?
C86 H86B 0.9900 . ?
C87 C88 1.53(2) . ?
C87 H87A 0.9900 . ?
C87 H87B 0.9900 . ?
C88 H88A 0.9900 . ?
C88 H88B 0.9900 . ?
C89 C90 1.48(2) . ?
C89 H89A 0.9900 . ?
C89 H89B 0.9900 . ?
C90 H90A 0.9900 . ?
C90 H90B 0.9900 . ?
K4 O22 2.767(9) . ?
K4 O19 2.774(9) . ?
K4 O21 2.805(10) . ?
K4 O20 2.837(11) . ?
K4 O23 2.857(9) . ?
K4 N7 2.945(10) . ?
K4 O24 2.979(10) . ?
K4 N8 3.055(14) . ?
N7 C103 1.457(18) . ?
N7 C102 1.489(17) . ?
N7 C91 1.495(19) . ?
N8 C108 1.43(2) . ?
N8 C96 1.48(2) . ?
N8 C97 1.52(3) . ?
O19 C92 1.450(16) . ?
O19 C93 1.482(17) . ?
O20 C94 1.336(19) . ?
O20 C95 1.453(17) . ?
O21 C99 1.35(2) . ?
O21 C98 1.48(2) . ?
O22 C100 1.451(16) . ?
O22 C101 1.477(17) . ?
O23 C104 1.437(16) . ?
O23 C105 1.444(16) . ?
O24 C107 1.393(19) . ?
O24 C106 1.41(2) . ?
C91 C92 1.53(2) . ?
C91 H91A 0.9900 . ?
C91 H91B 0.9900 . ?
C92 H92A 0.9900 . ?
C92 H92B 0.9900 . ?
C93 C94 1.48(2) . ?
C93 H93A 0.9900 . ?
C93 H93B 0.9900 . ?
C94 H94A 0.9900 . ?
C94 H94B 0.9900 . ?
C95 C96 1.45(2) . ?
C95 H95A 0.9900 . ?
C95 H95B 0.9900 . ?
C96 H96A 0.9900 . ?
C96 H96B 0.9900 . ?
C97 C98 1.48(3) . ?
C97 H97A 0.9900 . ?
C97 H97B 0.9900 . ?
C98 H98A 0.9900 . ?
C98 H98B 0.9900 . ?
C99 C100 1.44(2) . ?
C99 H99A 0.9900 . ?
C99 H99B 0.9900 . ?
C100 H10G 0.9900 . ?
C100 H10H 0.9900 . ?
C101 C102 1.54(2) . ?
C101 H10I 0.9900 . ?
C101 H10J 0.9900 . ?
C102 H10K 0.9900 . ?
C102 H10L 0.9900 . ?
C103 C104 1.51(2) . ?
C103 H10M 0.9900 . ?
C103 H10N 0.9900 . ?
C104 H10O 0.9900 . ?
C104 H10P 0.9900 . ?
C105 C106 1.48(2) . ?
C105 H10Q 0.9900 . ?
C105 H10R 0.9900 . ?
C106 H10S 0.9900 . ?
C106 H10T 0.9900 . ?
C107 C108 1.43(3) . ?
C107 H10U 0.9900 . ?
C107 H10V 0.9900 . ?
C108 H10W 0.9900 . ?
C108 H10X 0.9900 . ?
C109 F1 1.358(16) . ?
C109 C114 1.38(2) . ?
C109 C110 1.39(2) . ?
C110 C111 1.37(2) . ?
C110 H110 0.9500 . ?
C111 C112 1.35(2) . ?
C111 H111 0.9500 . ?
C112 C113 1.38(2) . ?
C112 H112 0.9500 . ?
C113 C114 1.37(2) . ?
C113 H113 0.9500 . ?
C114 H114 0.9500 . ?
C115 C120 1.12(4) . ?
C115 F2 1.29(4) . ?
C115 C116 1.51(4) . ?
C116 C117 1.46(4) . ?
C116 H116 0.9500 . ?
C117 C118 1.39(5) . ?
C117 H117 0.9500 . ?
C118 C119 1.29(5) . ?
C118 H118 0.9500 . ?
C119 C120 1.22(4) . ?
C119 H119 0.9500 . ?
C120 H120 0.9500 . ?

loop_
_geom_angle_atom_site_label_1
_geom_angle_atom_site_label_2
_geom_angle_atom_site_label_3
_geom_angle
_geom_angle_site_symmetry_1
_geom_angle_site_symmetry_3
_geom_angle_publ_flag
Si10 Si1 Si2 124.62(19) . . ?
Si10 Si1 Si5 111.5(2) . . ?
Si2 Si1 Si5 114.26(19) . . ?
Si10 Si1 Si6 110.6(2) . . ?
Si2 Si1 Si6 60.97(17) . . ?
Si5 Si1 Si6 69.87(18) . . ?
Si10 Si1 Si4 126.20(18) . . ?
Si2 Si1 Si4 102.40(18) . . ?
Si5 Si1 Si4 61.75(17) . . ?
Si6 Si1 Si4 114.57(19) . . ?
Si3 Si2 Si1 77.30(15) . . ?
Si3 Si2 Si6 97.83(18) . . ?
Si1 Si2 Si6 60.10(16) . . ?
Si3 Si2 Si7 58.86(14) . . ?
Si1 Si2 Si7 98.05(18) . . ?
Si6 Si2 Si7 62.29(17) . . ?
Si14 Si3 Si2 121.06(19) . . ?
Si14 Si3 Si4 121.46(19) . . ?
Si2 Si3 Si4 103.29(18) . . ?
Si14 Si3 Si8 118.00(18) . . ?
Si2 Si3 Si8 115.8(2) . . ?
Si4 Si3 Si8 62.46(15) . . ?
Si14 Si3 Si7 117.60(19) . . ?
Si2 Si3 Si7 63.16(16) . . ?
Si4 Si3 Si7 115.6(2) . . ?
Si8 Si3 Si7 69.25(17) . . ?
Si3 Si4 Si1 76.66(14) . . ?
Si3 Si4 Si5 96.78(18) . . ?
Si1 Si4 Si5 58.88(16) . . ?
Si3 Si4 Si8 58.83(14) . . ?
Si1 Si4 Si8 97.86(18) . . ?
Si5 Si4 Si8 62.63(17) . . ?
Si1 Si5 Si9 104.9(2) . . ?
Si1 Si5 Si4 59.36(16) . . ?
Si9 Si5 Si4 112.3(2) . . ?
Si1 Si5 Si8 95.61(19) . . ?
Si9 Si5 Si8 58.60(17) . . ?
Si4 Si5 Si8 58.75(16) . . ?
Si1 Si5 Si6 55.23(15) . . ?
Si9 Si5 Si6 55.90(16) . . ?
Si4 Si5 Si6 101.76(18) . . ?
Si8 Si5 Si6 89.93(16) . . ?
Si1 Si6 Si2 58.93(16) . . ?
Si1 Si6 Si9 104.50(19) . . ?
Si2 Si6 Si9 112.5(2) . . ?
Si1 Si6 Si7 96.01(18) . . ?
Si2 Si6 Si7 60.29(16) . . ?
Si9 Si6 Si7 57.52(17) . . ?
Si1 Si6 Si5 54.89(15) . . ?
Si2 Si6 Si5 101.32(18) . . ?
Si9 Si6 Si5 55.81(16) . . ?
Si7 Si6 Si5 89.32(17) . . ?
Si3 Si7 Si9 104.72(19) . . ?
Si3 Si7 Si2 57.98(14) . . ?
Si9 Si7 Si2 111.4(2) . . ?
Si3 Si7 Si6 94.00(17) . . ?
Si9 Si7 Si6 59.19(18) . . ?
Si2 Si7 Si6 57.42(16) . . ?
Si3 Si7 Si8 55.08(13) . . ?
Si9 Si7 Si8 56.87(17) . . ?
Si2 Si7 Si8 101.11(16) . . ?
Si6 Si7 Si8 90.99(17) . . ?
Si3 Si8 Si9 103.77(19) . . ?
Si3 Si8 Si4 58.71(14) . . ?
Si9 Si8 Si4 111.9(2) . . ?
Si3 Si8 Si5 94.10(17) . . ?
Si9 Si8 Si5 58.34(17) . . ?
Si4 Si8 Si5 58.62(16) . . ?
Si3 Si8 Si7 55.67(13) . . ?
Si9 Si8 Si7 55.20(16) . . ?
Si4 Si8 Si7 102.40(16) . . ?
Si5 Si8 Si7 89.74(17) . . ?
Si7 Si9 Si5 100.3(2) . . ?
Si7 Si9 Si6 63.29(17) . . ?
Si5 Si9 Si6 68.29(17) . . ?
Si7 Si9 Si8 67.93(17) . . ?
Si5 Si9 Si8 63.06(17) . . ?
Si6 Si9 Si8 100.0(2) . . ?
Si13 Si10 Si12 112.6(2) . . ?
Si13 Si10 Si11 109.1(2) . . ?
Si12 Si10 Si11 107.6(2) . . ?
Si13 Si10 Si1 105.40(19) . . ?
Si12 Si10 Si1 114.6(2) . . ?
Si11 Si10 Si1 107.3(2) . . ?
C1 Si11 C3 106.0(8) . . ?
C1 Si11 C2 106.3(9) . . ?
C3 Si11 C2 110.6(12) . . ?
C1 Si11 Si10 111.4(5) . . ?
C3 Si11 Si10 111.0(7) . . ?
C2 Si11 Si10 111.4(8) . . ?
Si11 C1 H1A 109.5 . . ?
Si11 C1 H1B 109.5 . . ?
H1A C1 H1B 109.5 . . ?
Si11 C1 H1C 109.5 . . ?
H1A C1 H1C 109.5 . . ?
H1B C1 H1C 109.5 . . ?
Si11 C2 H2A 109.5 . . ?
Si11 C2 H2B 109.5 . . ?
H2A C2 H2B 109.5 . . ?
Si11 C2 H2C 109.5 . . ?
H2A C2 H2C 109.5 . . ?
H2B C2 H2C 109.5 . . ?
Si11 C3 H3A 109.5 . . ?
Si11 C3 H3B 109.5 . . ?
H3A C3 H3B 109.5 . . ?
Si11 C3 H3C 109.5 . . ?
H3A C3 H3C 109.5 . . ?
H3B C3 H3C 109.5 . . ?
C6 Si12 C5 109.9(8) . . ?
C6 Si12 C4 108.3(7) . . ?
C5 Si12 C4 106.7(7) . . ?
C6 Si12 Si10 108.8(5) . . ?
C5 Si12 Si10 111.8(5) . . ?
C4 Si12 Si10 111.3(6) . . ?
Si12 C4 H4A 109.5 . . ?
Si12 C4 H4B 109.5 . . ?
H4A C4 H4B 109.5 . . ?
Si12 C4 H4C 109.5 . . ?
H4A C4 H4C 109.5 . . ?
H4B C4 H4C 109.5 . . ?
Si12 C5 H5A 109.5 . . ?
Si12 C5 H5B 109.5 . . ?
H5A C5 H5B 109.5 . . ?
Si12 C5 H5C 109.5 . . ?
H5A C5 H5C 109.5 . . ?
H5B C5 H5C 109.5 . . ?
Si12 C6 H6A 109.5 . . ?
Si12 C6 H6B 109.5 . . ?
H6A C6 H6B 109.5 . . ?
Si12 C6 H6C 109.5 . . ?
H6A C6 H6C 109.5 . . ?
H6B C6 H6C 109.5 . . ?
C8 Si13 C9 109.4(10) . . ?
C8 Si13 C7 108.4(10) . . ?
C9 Si13 C7 107.3(9) . . ?
C8 Si13 Si10 110.9(7) . . ?
C9 Si13 Si10 110.4(5) . . ?
C7 Si13 Si10 110.5(6) . . ?
Si13 C7 H7A 109.5 . . ?
Si13 C7 H7B 109.5 . . ?
H7A C7 H7B 109.5 . . ?
Si13 C7 H7C 109.5 . . ?
H7A C7 H7C 109.5 . . ?
H7B C7 H7C 109.5 . . ?
Si13 C8 H8A 109.5 . . ?
Si13 C8 H8B 109.5 . . ?
H8A C8 H8B 109.5 . . ?
Si13 C8 H8C 109.5 . . ?
H8A C8 H8C 109.5 . . ?
H8B C8 H8C 109.5 . . ?
Si13 C9 H9A 109.5 . . ?
Si13 C9 H9B 109.5 . . ?
H9A C9 H9B 109.5 . . ?
Si13 C9 H9C 109.5 . . ?
H9A C9 H9C 109.5 . . ?
H9B C9 H9C 109.5 . . ?
Si36 Si14 Si37 123.0(19) . . ?
Si36 Si14 Si35 109.7(18) . . ?
Si37 Si14 Si35 113.2(13) . . ?
Si36 Si14 Si3 96.7(15) . . ?
Si37 Si14 Si3 106.6(10) . . ?
Si35 Si14 Si3 104.5(11) . . ?
Si3 Si14 Si15 112.7(4) . . ?
Si3 Si14 Si16 103.3(3) . . ?
Si15 Si14 Si16 107.5(4) . . ?
Si3 Si14 Si17 117.8(4) . . ?
Si15 Si14 Si17 106.4(3) . . ?
Si16 Si14 Si17 108.7(4) . . ?
C11A Si15 C12A 109.5(11) . . ?
C11A Si15 C10A 106.8(11) . . ?
C12A Si15 C10A 108.1(12) . . ?
C11A Si15 Si14 110.9(9) . . ?
C12A Si15 Si14 110.3(8) . . ?
C10A Si15 Si14 111.0(8) . . ?
Si15 C10A H10A 109.5 . . ?
Si15 C10A H10B 109.5 . . ?
H10A C10A H10B 109.5 . . ?
Si15 C10A H10C 109.5 . . ?
H10A C10A H10C 109.5 . . ?
H10B C10A H10C 109.5 . . ?
Si15 C11A H11A 109.5 . . ?
Si15 C11A H11B 109.5 . . ?
H11A C11A H11B 109.5 . . ?
Si15 C11A H11C 109.5 . . ?
H11A C11A H11C 109.5 . . ?
H11B C11A H11C 109.5 . . ?
Si15 C12A H12A 109.5 . . ?
Si15 C12A H12B 109.5 . . ?
H12A C12A H12B 109.5 . . ?
Si15 C12A H12C 109.5 . . ?
H12A C12A H12C 109.5 . . ?
H12B C12A H12C 109.5 . . ?
C11B Si35 C12B 109(2) . . ?
C11B Si35 C10B 110(2) . . ?
C12B Si35 C10B 114(2) . . ?
C11B Si35 Si14 103(2) . . ?
C12B Si35 Si14 118(2) . . ?
C10B Si35 Si14 102(2) . . ?
Si35 C10B H10D 109.5 . . ?
Si35 C10B H10E 109.5 . . ?
H10D C10B H10E 109.5 . . ?
Si35 C10B H10F 109.5 . . ?
H10D C10B H10F 109.5 . . ?
H10E C10B H10F 109.5 . . ?
Si35 C11B H11D 109.5 . . ?
Si35 C11B H11E 109.5 . . ?
H11D C11B H11E 109.5 . . ?
Si35 C11B H11F 109.5 . . ?
H11D C11B H11F 109.5 . . ?
H11E C11B H11F 109.5 . . ?
Si35 C12B H12D 109.5 . . ?
Si35 C12B H12E 109.5 . . ?
H12D C12B H12E 109.5 . . ?
Si35 C12B H12F 109.5 . . ?
H12D C12B H12F 109.5 . . ?
H12E C12B H12F 109.5 . . ?
C14A Si16 C15A 112.9(12) . . ?
C14A Si16 C13A 107.3(12) . . ?
C15A Si16 C13A 106.1(11) . . ?
C14A Si16 Si14 110.1(9) . . ?
C15A Si16 Si14 112.0(9) . . ?
C13A Si16 Si14 108.1(7) . . ?
Si16 C13A H13A 109.5 . . ?
Si16 C13A H13B 109.5 . . ?
H13A C13A H13B 109.5 . . ?
Si16 C13A H13C 109.5 . . ?
H13A C13A H13C 109.5 . . ?
H13B C13A H13C 109.5 . . ?
Si16 C14A H14A 109.5 . . ?
Si16 C14A H14B 109.5 . . ?
H14A C14A H14B 109.5 . . ?
Si16 C14A H14C 109.5 . . ?
H14A C14A H14C 109.5 . . ?
H14B C14A H14C 109.5 . . ?
Si16 C15A H15A 109.5 . . ?
Si16 C15A H15B 109.5 . . ?
H15A C15A H15B 109.5 . . ?
Si16 C15A H15C 109.5 . . ?
H15A C15A H15C 109.5 . . ?
H15B C15A H15C 109.5 . . ?
C14B Si36 C15B 112(2) . . ?
C14B Si36 C13B 108(2) . . ?
C15B Si36 C13B 109(2) . . ?
C14B Si36 Si14 107(5) . . ?
C15B Si36 Si14 106(4) . . ?
C13B Si36 Si14 115(4) . . ?
Si36 C13B H13D 109.5 . . ?
Si36 C13B H13E 109.5 . . ?
H13D C13B H13E 109.5 . . ?
Si36 C13B H13F 109.5 . . ?
H13D C13B H13F 109.5 . . ?
H13E C13B H13F 109.5 . . ?
Si36 C14B H14D 109.5 . . ?
Si36 C14B H14E 109.5 . . ?
H14D C14B H14E 109.5 . . ?
Si36 C14B H14F 109.5 . . ?
H14D C14B H14F 109.5 . . ?
H14E C14B H14F 109.5 . . ?
Si36 C15B H15D 109.5 . . ?
Si36 C15B H15E 109.5 . . ?
H15D C15B H15E 109.5 . . ?
Si36 C15B H15F 109.5 . . ?
H15D C15B H15F 109.5 . . ?
H15E C15B H15F 109.5 . . ?
C17A Si17 C18A 111.1(13) . . ?
C17A Si17 C16A 109.6(12) . . ?
C18A Si17 C16A 106.5(11) . . ?
C17A Si17 Si14 110.4(9) . . ?
C18A Si17 Si14 110.2(15) . . ?
C16A Si17 Si14 109.0(8) . . ?
Si17 C16A H16A 109.5 . . ?
Si17 C16A H16B 109.5 . . ?
H16A C16A H16B 109.5 . . ?
Si17 C16A H16C 109.5 . . ?
H16A C16A H16C 109.5 . . ?
H16B C16A H16C 109.5 . . ?
Si17 C17A H17A 109.5 . . ?
Si17 C17A H17B 109.5 . . ?
H17A C17A H17B 109.5 . . ?
Si17 C17A H17C 109.5 . . ?
H17A C17A H17C 109.5 . . ?
H17B C17A H17C 109.5 . . ?
Si17 C18A H18A 109.5 . . ?
Si17 C18A H18B 109.5 . . ?
H18A C18A H18B 109.5 . . ?
Si17 C18A H18C 109.5 . . ?
H18A C18A H18C 109.5 . . ?
H18B C18A H18C 109.5 . . ?
C17B Si37 C18B 110(2) . . ?
C17B Si37 C16B 108.2(19) . . ?
C18B Si37 C16B 108(2) . . ?
C17B Si37 Si14 111(2) . . ?
C18B Si37 Si14 114(4) . . ?
C16B Si37 Si14 105(2) . . ?
Si37 C16B H16D 109.5 . . ?
Si37 C16B H16E 109.5 . . ?
H16D C16B H16E 109.5 . . ?
Si37 C16B H16F 109.5 . . ?
H16D C16B H16F 109.5 . . ?
H16E C16B H16F 109.5 . . ?
Si37 C17B H17D 109.5 . . ?
Si37 C17B H17E 109.5 . . ?
H17D C17B H17E 109.5 . . ?
Si37 C17B H17F 109.5 . . ?
H17D C17B H17F 109.5 . . ?
H17E C17B H17F 109.5 . . ?
Si37 C18B H18D 109.5 . . ?
Si37 C18B H18E 109.5 . . ?
H18D C18B H18E 109.5 . . ?
Si37 C18B H18F 109.5 . . ?
H18D C18B H18F 109.5 . . ?
H18E C18B H18F 109.5 . . ?
Si27 Si18 Si21 123.6(2) . . ?
Si27 Si18 Si19 126.9(2) . . ?
Si21 Si18 Si19 103.1(2) . . ?
Si27 Si18 Si22 109.2(2) . . ?
Si21 Si18 Si22 61.74(18) . . ?
Si19 Si18 Si22 114.8(2) . . ?
Si27 Si18 Si23 111.6(2) . . ?
Si21 Si18 Si23 113.2(2) . . ?
Si19 Si18 Si23 63.5(2) . . ?
Si22 Si18 Si23 67.2(2) . . ?
Si20 Si19 Si18 76.44(16) . . ?
Si20 Si19 Si24 60.04(16) . . ?
Si18 Si19 Si24 96.9(2) . . ?
Si20 Si19 Si23 96.2(2) . . ?
Si18 Si19 Si23 58.56(18) . . ?
Si24 Si19 Si23 60.6(2) . . ?
Si31 Si20 Si19 125.3(2) . . ?
Si31 Si20 Si21 120.6(2) . . ?
Si19 Si20 Si21 103.5(2) . . ?
Si31 Si20 Si24 118.0(2) . . ?
Si19 Si20 Si24 61.86(18) . . ?
Si21 Si20 Si24 113.7(2) . . ?
Si31 Si20 Si25 114.7(2) . . ?
Si19 Si20 Si25 114.2(2) . . ?
Si21 Si20 Si25 61.41(16) . . ?
Si24 Si20 Si25 68.23(19) . . ?
Si18 Si21 Si20 76.79(16) . . ?
Si18 Si21 Si25 97.52(19) . . ?
Si20 Si21 Si25 60.13(16) . . ?
Si18 Si21 Si22 59.97(18) . . ?
Si20 Si21 Si22 98.2(2) . . ?
Si25 Si21 Si22 61.61(19) . . ?
Si26 Si22 Si18 106.4(2) . . ?
Si26 Si22 Si21 112.8(3) . . ?
Si18 Si22 Si21 58.29(17) . . ?
Si26 Si22 Si25 58.1(2) . . ?
Si18 Si22 Si25 94.8(2) . . ?
Si21 Si22 Si25 59.18(18) . . ?
Si26 Si22 Si23 56.78(19) . . ?
Si18 Si22 Si23 56.44(17) . . ?
Si21 Si22 Si23 102.4(2) . . ?
Si25 Si22 Si23 89.7(2) . . ?
Si18 Si23 Si26 105.9(2) . . ?
Si18 Si23 Si24 95.0(2) . . ?
Si26 Si23 Si24 60.1(2) . . ?
Si18 Si23 Si19 57.92(18) . . ?
Si26 Si23 Si19 113.2(3) . . ?
Si24 Si23 Si19 58.4(2) . . ?
Si18 Si23 Si22 56.39(16) . . ?
Si26 Si23 Si22 56.26(18) . . ?
Si24 Si23 Si22 91.4(2) . . ?
Si19 Si23 Si22 102.3(2) . . ?
Si20 Si24 Si19 58.10(16) . . ?
Si20 Si24 Si26 104.4(2) . . ?
Si19 Si24 Si26 113.7(2) . . ?
Si20 Si24 Si23 95.19(19) . . ?
Si19 Si24 Si23 61.0(2) . . ?
Si26 Si24 Si23 58.0(2) . . ?
Si20 Si24 Si25 55.90(15) . . ?
Si19 Si24 Si25 101.85(18) . . ?
Si26 Si24 Si25 54.57(19) . . ?
Si23 Si24 Si25 88.4(2) . . ?
Si26 Si25 Si20 107.1(2) . . ?
Si26 Si25 Si21 113.5(2) . . ?
Si20 Si25 Si21 58.46(15) . . ?
Si26 Si25 Si22 58.8(2) . . ?
Si20 Si25 Si22 95.55(19) . . ?
Si21 Si25 Si22 59.21(17) . . ?
Si26 Si25 Si24 57.7(2) . . ?
Si20 Si25 Si24 55.87(16) . . ?
Si21 Si25 Si24 101.98(17) . . ?
Si22 Si25 Si24 90.47(19) . . ?
Si25 Si26 Si22 63.1(2) . . ?
Si25 Si26 Si23 98.7(2) . . ?
Si22 Si26 Si23 66.96(19) . . ?
Si25 Si26 Si24 67.8(2) . . ?
Si22 Si26 Si24 98.9(2) . . ?
Si23 Si26 Si24 61.9(2) . . ?
Si29 Si27 Si18 104.7(3) . . ?
Si29 Si27 Si30 111.2(3) . . ?
Si18 Si27 Si30 106.5(2) . . ?
Si29 Si27 Si28 111.2(3) . . ?
Si18 Si27 Si28 117.2(3) . . ?
Si30 Si27 Si28 106.1(3) . . ?
C21A Si28 C20 103.9(13) . . ?
C21B Si28 C20 59(4) . . ?
C21A Si28 C19 106.8(13) . . ?
C21B Si28 C19 134(4) . . ?
C20 Si28 C19 110.5(10) . . ?
C21A Si28 Si27 113.5(9) . . ?
C21B Si28 Si27 116(4) . . ?
C20 Si28 Si27 112.7(7) . . ?
C19 Si28 Si27 109.2(7) . . ?
Si28 C19 H19A 109.5 . . ?
Si28 C19 H19B 109.5 . . ?
H19A C19 H19B 109.5 . . ?
Si28 C19 H19C 109.5 . . ?
H19A C19 H19C 109.5 . . ?
H19B C19 H19C 109.5 . . ?
C21B C20 Si28 56.6(16) . . ?
C21B C20 H20A 109.5 . . ?
Si28 C20 H20A 165.9 . . ?
C21B C20 H20B 109.5 . . ?
Si28 C20 H20B 79.4 . . ?
H20A C20 H20B 109.5 . . ?
C21B C20 H20C 109.5 . . ?
Si28 C20 H20C 76.3 . . ?
H20A C20 H20C 109.5 . . ?
H20B C20 H20C 109.5 . . ?
Si28 C20 H21F 87.5 . . ?
H20A C20 H21F 78.6 . . ?
H20B C20 H21F 121.1 . . ?
H20C C20 H21F 122.7 . . ?
Si28 C21A H21A 109.6 . . ?
Si28 C21A H21B 109.6 . . ?
H21A C21A H21B 109.5 . . ?
Si28 C21A H21C 109.2 . . ?
H21A C21A H21C 109.5 . . ?
H21B C21A H21C 109.5 . . ?
Si28 C21B C20 64(2) . . ?
Si28 C21B H21D 109.4 . . ?
C20 C21B H21D 124.7 . . ?
Si28 C21B H21E 110.1 . . ?
C20 C21B H21E 124.5 . . ?
H21D C21B H21E 109.5 . . ?
Si28 C21B H21F 108.8 . . ?
H21D C21B H21F 109.5 . . ?
H21E C21B H21F 109.5 . . ?
C23A Si29 C22A 109.0(10) . . ?
C23A Si29 C24A 109.1(9) . . ?
C22A Si29 C24A 107.6(8) . . ?
C23A Si29 Si27 110.2(6) . . ?
C22A Si29 Si27 107.9(6) . . ?
C24A Si29 Si27 113.0(6) . . ?
Si29 C22A H22A 109.5 . . ?
Si29 C22A H22B 109.5 . . ?
H22A C22A H22B 109.5 . . ?
Si29 C22A H22C 109.5 . . ?
H22A C22A H22C 109.5 . . ?
H22B C22A H22C 109.5 . . ?
Si29 C23A H23A 109.5 . . ?
Si29 C23A H23B 109.5 . . ?
H23A C23A H23B 109.5 . . ?
Si29 C23A H23C 109.5 . . ?
H23A C23A H23C 109.5 . . ?
H23B C23A H23C 109.5 . . ?
Si29 C24A H24A 109.5 . . ?
Si29 C24A H24B 109.5 . . ?
H24A C24A H24B 109.5 . . ?
Si29 C24A H24C 109.5 . . ?
H24A C24A H24C 109.5 . . ?
H24B C24A H24C 109.5 . . ?
C23B Si38 C24B 113(2) . . ?
C23B Si38 C22B 109(2) . . ?
C24B Si38 C22B 109.2(18) . . ?
Si38 C22B H22D 109.5 . . ?
Si38 C22B H22E 109.5 . . ?
H22D C22B H22E 109.5 . . ?
Si38 C22B H22F 109.5 . . ?
H22D C22B H22F 109.5 . . ?
H22E C22B H22F 109.5 . . ?
Si38 C23B H23D 109.5 . . ?
Si38 C23B H23E 109.5 . . ?
H23D C23B H23E 109.5 . . ?
Si38 C23B H23F 109.5 . . ?
H23D C23B H23F 109.5 . . ?
H23E C23B H23F 109.5 . . ?
Si38 C24B H24D 109.5 . . ?
Si38 C24B H24E 109.5 . . ?
H24D C24B H24E 109.5 . . ?
Si38 C24B H24F 109.5 . . ?
H24D C24B H24F 109.5 . . ?
H24E C24B H24F 109.5 . . ?
C25 Si30 C26 107.0(7) . . ?
C25 Si30 C27 108.3(8) . . ?
C26 Si30 C27 106.0(9) . . ?
C25 Si30 Si27 112.0(6) . . ?
C26 Si30 Si27 112.5(5) . . ?
C27 Si30 Si27 110.7(6) . . ?
Si30 C25 H25A 109.5 . . ?
Si30 C25 H25B 109.5 . . ?
H25A C25 H25B 109.5 . . ?
Si30 C25 H25C 109.5 . . ?
H25A C25 H25C 109.5 . . ?
H25B C25 H25C 109.5 . . ?
Si30 C26 H26A 109.5 . . ?
Si30 C26 H26B 109.5 . . ?
H26A C26 H26B 109.5 . . ?
Si30 C26 H26C 109.5 . . ?
H26A C26 H26C 109.5 . . ?
H26B C26 H26C 109.5 . . ?
Si30 C27 H27A 109.5 . . ?
Si30 C27 H27B 109.5 . . ?
H27A C27 H27B 109.5 . . ?
Si30 C27 H27C 109.5 . . ?
H27A C27 H27C 109.5 . . ?
H27B C27 H27C 109.5 . . ?
Si20 Si31 Si32 117.8(4) . . ?
Si20 Si31 Si34 109.8(2) . . ?
Si32 Si31 Si34 106.7(4) . . ?
Si20 Si31 Si33 105.3(2) . . ?
Si32 Si31 Si33 108.5(4) . . ?
Si34 Si31 Si33 108.5(2) . . ?
Si20 Si31 Si39 105.2(7) . . ?
Si34 Si31 Si39 117.5(6) . . ?
Si33 Si31 Si39 109.9(8) . . ?
C28A Si32 C30A 107.9(13) . . ?
C28A Si32 C29A 107.8(14) . . ?
C30A Si32 C29A 107.8(18) . . ?
C28A Si32 Si31 111.8(10) . . ?
C30A Si32 Si31 111.7(8) . . ?
C29A Si32 Si31 109.6(10) . . ?
Si32 C28A H28A 114.8 . . ?
Si32 C28A H28B 102.4 . . ?
H28A C28A H28B 109.5 . . ?
Si32 C28A H28C 111.0 . . ?
H28A C28A H28C 109.5 . . ?
H28B C28A H28C 109.5 . . ?
Si32 C29A H29A 109.5 . . ?
Si32 C29A H29B 109.5 . . ?
H29A C29A H29B 109.5 . . ?
Si32 C29A H29C 109.5 . . ?
H29A C29A H29C 109.5 . . ?
H29B C29A H29C 109.5 . . ?
Si32 C30A H30A 109.5 . . ?
Si32 C30A H30B 109.5 . . ?
H30A C30A H30B 109.5 . . ?
Si32 C30A H30C 109.5 . . ?
H30A C30A H30C 109.5 . . ?
H30B C30A H30C 109.5 . . ?
C30B Si39 C28B 107(3) . . ?
C30B Si39 C29B 106(4) . . ?
C28B Si39 C29B 114(3) . . ?
C30B Si39 Si31 110.6(19) . . ?
C28B Si39 Si31 112(2) . . ?
C29B Si39 Si31 107(2) . . ?
Si39 C28B H28D 123.5 . . ?
Si39 C28B H28E 106.4 . . ?
H28D C28B H28E 109.5 . . ?
Si39 C28B H28F 97.5 . . ?
H28D C28B H28F 109.5 . . ?
H28E C28B H28F 109.5 . . ?
Si39 C29B H29D 109.5 . . ?
Si39 C29B H29E 109.5 . . ?
H29D C29B H29E 109.5 . . ?
Si39 C29B H29F 109.5 . . ?
H29D C29B H29F 109.5 . . ?
H29E C29B H29F 109.5 . . ?
Si39 C30B H30D 109.5 . . ?
Si39 C30B H30E 109.5 . . ?
H30D C30B H30E 109.5 . . ?
Si39 C30B H30F 109.5 . . ?
H30D C30B H30F 109.5 . . ?
H30E C30B H30F 109.5 . . ?
C32 Si33 C31 110.7(12) . . ?
C32 Si33 C33 108.4(13) . . ?
C31 Si33 C33 97.8(12) . . ?
C32 Si33 Si31 112.7(8) . . ?
C31 Si33 Si31 114.5(6) . . ?
C33 Si33 Si31 111.8(8) . . ?
Si33 C31 H31A 109.5 . . ?
Si33 C31 H31B 109.5 . . ?
H31A C31 H31B 109.5 . . ?
Si33 C31 H31C 109.5 . . ?
H31A C31 H31C 109.5 . . ?
H31B C31 H31C 109.5 . . ?
Si33 C32 H32A 109.5 . . ?
Si33 C32 H32B 109.5 . . ?
H32A C32 H32B 109.5 . . ?
Si33 C32 H32C 109.5 . . ?
H32A C32 H32C 109.5 . . ?
H32B C32 H32C 109.5 . . ?
Si33 C33 H33A 109.5 . . ?
Si33 C33 H33B 109.5 . . ?
H33A C33 H33B 109.5 . . ?
Si33 C33 H33C 109.5 . . ?
H33A C33 H33C 109.5 . . ?
H33B C33 H33C 109.5 . . ?
C36A Si34 C34 108.9(17) . . ?
C35B Si34 C34 123.9(14) . . ?
C36A Si34 C35A 110.7(17) . . ?
C34 Si34 C35A 97.8(13) . . ?
C35B Si34 C36B 98.2(19) . . ?
C34 Si34 C36B 102.3(17) . . ?
C36A Si34 Si31 119.3(13) . . ?
C35B Si34 Si31 113.4(11) . . ?
C34 Si34 Si31 111.9(6) . . ?
C35A Si34 Si31 106.1(9) . . ?
C36B Si34 Si31 102.8(12) . . ?
Si34 C34 H34A 109.5 . . ?
Si34 C34 H34B 109.5 . . ?
H34A C34 H34B 109.5 . . ?
Si34 C34 H34C 109.5 . . ?
H34A C34 H34C 109.5 . . ?
H34B C34 H34C 109.5 . . ?
Si34 C35A H35A 109.5 . . ?
Si34 C35A H35B 109.5 . . ?
H35A C35A H35B 109.5 . . ?
Si34 C35A H35C 109.5 . . ?
H35A C35A H35C 109.5 . . ?
H35B C35A H35C 109.5 . . ?
Si34 C36A H36A 109.5 . . ?
Si34 C36A H36B 109.5 . . ?
H36A C36A H36B 109.5 . . ?
Si34 C36A H36C 109.5 . . ?
H36A C36A H36C 109.5 . . ?
H36B C36A H36C 109.5 . . ?
Si34 C35B H35D 109.5 . . ?
Si34 C35B H35E 109.5 . . ?
H35D C35B H35E 109.5 . . ?
Si34 C35B H35F 109.5 . . ?
H35D C35B H35F 109.5 . . ?
H35E C35B H35F 109.5 . . ?
Si34 C36B H36D 109.5 . . ?
Si34 C36B H36E 109.5 . . ?
H36D C36B H36E 109.5 . . ?
Si34 C36B H36F 109.5 . . ?
H36D C36B H36F 109.5 . . ?
H36E C36B H36F 109.5 . . ?
O1 K1 O3 134.2(3) . . ?
O1 K1 O5 102.5(3) . . ?
O3 K1 O5 119.4(3) . . ?
O1 K1 O4 98.8(3) . . ?
O3 K1 O4 60.1(3) . . ?
O5 K1 O4 97.5(3) . . ?
O1 K1 O6 121.2(3) . . ?
O3 K1 O6 97.2(3) . . ?
O5 K1 O6 59.2(3) . . ?
O4 K1 O6 136.1(3) . . ?
O1 K1 O2 59.3(3) . . ?
O3 K1 O2 92.9(3) . . ?
O5 K1 O2 141.6(3) . . ?
O4 K1 O2 117.5(3) . . ?
O6 K1 O2 99.3(3) . . ?
O1 K1 N1 63.4(3) . . ?
O3 K1 N1 121.0(3) . . ?
O5 K1 N1 60.7(3) . . ?
O4 K1 N1 61.6(3) . . ?
O6 K1 N1 118.9(4) . . ?
O2 K1 N1 121.8(3) . . ?
O1 K1 N2 117.2(3) . . ?
O3 K1 N2 59.1(3) . . ?
O5 K1 N2 118.5(3) . . ?
O4 K1 N2 118.7(3) . . ?
O6 K1 N2 60.3(3) . . ?
O2 K1 N2 58.9(3) . . ?
N1 K1 N2 179.2(4) . . ?
C48 N1 C49 106.8(12) . . ?
C48 N1 C37 109.9(12) . . ?
C49 N1 C37 112.2(11) . . ?
C48 N1 K1 111.1(7) . . ?
C49 N1 K1 111.5(9) . . ?
C37 N1 K1 105.4(8) . . ?
C43 N2 C54 110.4(12) . . ?
C43 N2 C42 109.1(12) . . ?
C54 N2 C42 110.7(12) . . ?
C43 N2 K1 107.3(8) . . ?
C54 N2 K1 108.4(8) . . ?
C42 N2 K1 110.8(8) . . ?
C38 O1 C39 106.0(13) . . ?
C38 O1 K1 112.8(8) . . ?
C39 O1 K1 117.0(8) . . ?
C41 O2 C40 112.4(11) . . ?
C41 O2 K1 117.9(8) . . ?
C40 O2 K1 112.2(7) . . ?
C44 O3 C45 112.6(10) . . ?
C44 O3 K1 120.9(8) . . ?
C45 O3 K1 112.7(6) . . ?
C46 O4 C47 114.3(10) . . ?
C46 O4 K1 114.1(8) . . ?
C47 O4 K1 113.2(8) . . ?
C50 O5 C51 106.4(12) . . ?
C50 O5 K1 114.0(8) . . ?
C51 O5 K1 115.0(8) . . ?
C52 O6 C53 111.8(14) . . ?
C52 O6 K1 116.0(10) . . ?
C53 O6 K1 118.1(10) . . ?
N1 C37 C38 114.6(11) . . ?
N1 C37 H37A 108.6 . . ?
C38 C37 H37A 108.6 . . ?
N1 C37 H37B 108.6 . . ?
C38 C37 H37B 108.6 . . ?
H37A C37 H37B 107.6 . . ?
O1 C38 C37 108.3(14) . . ?
O1 C38 H38A 110.0 . . ?
C37 C38 H38A 110.0 . . ?
O1 C38 H38B 110.0 . . ?
C37 C38 H38B 110.0 . . ?
H38A C38 H38B 108.4 . . ?
O1 C39 C40 106.7(13) . . ?
O1 C39 H39A 110.4 . . ?
C40 C39 H39A 110.4 . . ?
O1 C39 H39B 110.4 . . ?
C40 C39 H39B 110.4 . . ?
H39A C39 H39B 108.6 . . ?
O2 C40 C39 107.8(12) . . ?
O2 C40 H40A 110.2 . . ?
C39 C40 H40A 110.2 . . ?
O2 C40 H40B 110.2 . . ?
C39 C40 H40B 110.2 . . ?
H40A C40 H40B 108.5 . . ?
O2 C41 C42 108.5(13) . . ?
O2 C41 H41A 110.0 . . ?
C42 C41 H41A 110.0 . . ?
O2 C41 H41B 110.0 . . ?
C42 C41 H41B 110.0 . . ?
H41A C41 H41B 108.4 . . ?
N2 C42 C41 113.4(11) . . ?
N2 C42 H42A 108.9 . . ?
C41 C42 H42A 108.9 . . ?
N2 C42 H42B 108.9 . . ?
C41 C42 H42B 108.9 . . ?
H42A C42 H42B 107.7 . . ?
N2 C43 C44 114.7(13) . . ?
N2 C43 H43A 108.6 . . ?
C44 C43 H43A 108.6 . . ?
N2 C43 H43B 108.6 . . ?
C44 C43 H43B 108.6 . . ?
H43A C43 H43B 107.6 . . ?
O3 C44 C43 109.2(12) . . ?
O3 C44 H44A 109.8 . . ?
C43 C44 H44A 109.8 . . ?
O3 C44 H44B 109.8 . . ?
C43 C44 H44B 109.8 . . ?
H44A C44 H44B 108.3 . . ?
C46 C45 O3 109.3(12) . . ?
C46 C45 H45A 109.8 . . ?
O3 C45 H45A 109.8 . . ?
C46 C45 H45B 109.8 . . ?
O3 C45 H45B 109.8 . . ?
H45A C45 H45B 108.3 . . ?
O4 C46 C45 113.9(12) . . ?
O4 C46 H46A 108.8 . . ?
C45 C46 H46A 108.8 . . ?
O4 C46 H46B 108.8 . . ?
C45 C46 H46B 108.8 . . ?
H46A C46 H46B 107.7 . . ?
O4 C47 C48 106.9(12) . . ?
O4 C47 H47A 110.3 . . ?
C48 C47 H47A 110.3 . . ?
O4 C47 H47B 110.3 . . ?
C48 C47 H47B 110.3 . . ?
H47A C47 H47B 108.6 . . ?
N1 C48 C47 113.4(12) . . ?
N1 C48 H48A 108.9 . . ?
C47 C48 H48A 108.9 . . ?
N1 C48 H48B 108.9 . . ?
C47 C48 H48B 108.9 . . ?
H48A C48 H48B 107.7 . . ?
N1 C49 C50 111.4(13) . . ?
N1 C49 H49A 109.3 . . ?
C50 C49 H49A 109.3 . . ?
N1 C49 H49B 109.3 . . ?
C50 C49 H49B 109.3 . . ?
H49A C49 H49B 108.0 . . ?
O5 C50 C49 106.2(11) . . ?
O5 C50 H50A 110.5 . . ?
C49 C50 H50A 110.5 . . ?
O5 C50 H50B 110.5 . . ?
C49 C50 H50B 110.5 . . ?
H50A C50 H50B 108.7 . . ?
O5 C51 C52 107.2(14) . . ?
O5 C51 H51A 110.3 . . ?
C52 C51 H51A 110.3 . . ?
O5 C51 H51B 110.3 . . ?
C52 C51 H51B 110.3 . . ?
H51A C51 H51B 108.5 . . ?
O6 C52 C51 109.6(16) . . ?
O6 C52 H52A 109.7 . . ?
C51 C52 H52A 109.7 . . ?
O6 C52 H52B 109.7 . . ?
C51 C52 H52B 109.7 . . ?
H52A C52 H52B 108.2 . . ?
O6 C53 C54 112.0(14) . . ?
O6 C53 H53A 109.2 . . ?
C54 C53 H53A 109.2 . . ?
O6 C53 H53B 109.2 . . ?
C54 C53 H53B 109.2 . . ?
H53A C53 H53B 107.9 . . ?
N2 C54 C53 114.0(13) . . ?
N2 C54 H54A 108.7 . . ?
C53 C54 H54A 108.7 . . ?
N2 C54 H54B 108.7 . . ?
C53 C54 H54B 108.7 . . ?
H54A C54 H54B 107.6 . . ?
O9 K2 O11 126.7(3) . . ?
O9 K2 O8 97.4(3) . . ?
O11 K2 O8 131.4(3) . . ?
O9 K2 O12 90.4(3) . . ?
O11 K2 O12 61.2(3) . . ?
O8 K2 O12 104.7(3) . . ?
O9 K2 O10 60.7(3) . . ?
O11 K2 O10 90.2(3) . . ?
O8 K2 O10 133.2(3) . . ?
O12 K2 O10 115.4(3) . . ?
O9 K2 O7 118.1(3) . . ?
O11 K2 O7 106.7(4) . . ?
O8 K2 O7 58.4(4) . . ?
O12 K2 O7 147.1(4) . . ?
O10 K2 O7 93.9(3) . . ?
O9 K2 N3 118.9(4) . . ?
O11 K2 N3 60.5(4) . . ?
O8 K2 N3 118.5(4) . . ?
O12 K2 N3 121.3(4) . . ?
O10 K2 N3 58.6(3) . . ?
O7 K2 N3 60.9(4) . . ?
O9 K2 N4 61.6(3) . . ?
O11 K2 N4 119.9(3) . . ?
O8 K2 N4 60.6(4) . . ?
O12 K2 N4 59.3(3) . . ?
O10 K2 N4 122.0(3) . . ?
O7 K2 N4 118.3(4) . . ?
N3 K2 N4 179.1(4) . . ?
O9 K2 C69 110.2(5) . . ?
O11 K2 C69 21.5(4) . . ?
O8 K2 C69 134.0(4) . . ?
O12 K2 C69 41.8(3) . . ?
O10 K2 C69 92.7(4) . . ?
O7 K2 C69 127.8(5) . . ?
N3 K2 C69 79.5(4) . . ?
N4 K2 C69 101.1(4) . . ?
C67 N3 C65 111.1(13) . . ?
C67 N3 C55B 83(2) . . ?
C65 N3 C55B 131(2) . . ?
C67 N3 C55A 117.2(16) . . ?
C65 N3 C55A 101.6(14) . . ?
C67 N3 K2 106.6(10) . . ?
C65 N3 K2 112.8(9) . . ?
C55B N3 K2 106.2(18) . . ?
C55A N3 K2 107.7(11) . . ?
C60 N4 C66 110.9(14) . . ?
C60 N4 C72 112.2(14) . . ?
C66 N4 C72 108.0(12) . . ?
C60 N4 K2 105.5(9) . . ?
C66 N4 K2 109.3(9) . . ?
C72 N4 K2 110.9(8) . . ?
C57 O7 C56A 104.0(18) . . ?
C57 O7 C56B 130(4) . . ?
C57 O7 K2 111.3(11) . . ?
C56A O7 K2 112.4(14) . . ?
C56B O7 K2 111(4) . . ?
C58 O8 C59 112.4(13) . . ?
C58 O8 K2 118.7(10) . . ?
C59 O8 K2 117.9(10) . . ?
C62 O9 C61 112.9(12) . . ?
C62 O9 K2 113.2(8) . . ?
C61 O9 K2 114.1(8) . . ?
C63 O10 C64 112.2(10) . . ?
C63 O10 K2 113.1(8) . . ?
C64 O10 K2 116.1(8) . . ?
C69 O11 C68 113.4(15) . . ?
C69 O11 K2 110.4(9) . . ?
C68 O11 K2 119.9(9) . . ?
C70 O12 C71 113.8(10) . . ?
C70 O12 K2 115.1(10) . . ?
C71 O12 K2 112.5(8) . . ?
N3 C55A C56A 111.0(17) . . ?
N3 C55A H55A 109.4 . . ?
C56A C55A H55A 109.4 . . ?
N3 C55A H55B 109.4 . . ?
C56A C55A H55B 109.4 . . ?
H55A C55A H55B 108.0 . . ?
O7 C56A C55A 104(2) . . ?
O7 C56A H56A 111.0 . . ?
C55A C56A H56A 111.0 . . ?
O7 C56A H56B 111.0 . . ?
C55A C56A H56B 111.0 . . ?
H56A C56A H56B 109.0 . . ?
C56B C55B N3 100(5) . . ?
C56B C55B C67 145(5) . . ?
N3 C55B C67 46.6(16) . . ?
C56B C55B H55C 111.7 . . ?
N3 C55B H55C 111.7 . . ?
C67 C55B H55C 93.1 . . ?
C56B C55B H55D 111.7 . . ?
N3 C55B H55D 111.7 . . ?
C67 C55B H55D 79.9 . . ?
H55C C55B H55D 109.5 . . ?
C55B C56B O7 116(6) . . ?
C55B C56B H56C 108.4 . . ?
O7 C56B H56C 108.4 . . ?
C55B C56B H56D 108.4 . . ?
O7 C56B H56D 108.4 . . ?
H56C C56B H56D 107.4 . . ?
O7 C57 C58 111.6(18) . . ?
O7 C57 H57A 109.3 . . ?
C58 C57 H57A 109.3 . . ?
O7 C57 H57B 109.3 . . ?
C58 C57 H57B 109.3 . . ?
H57A C57 H57B 108.0 . . ?
O8 C58 C57 108.6(15) . . ?
O8 C58 H58A 110.0 . . ?
C57 C58 H58A 110.0 . . ?
O8 C58 H58B 110.0 . . ?
C57 C58 H58B 110.0 . . ?
H58A C58 H58B 108.4 . . ?
O8 C59 C66 111.2(13) . . ?
O8 C59 H59A 109.4 . . ?
C66 C59 H59A 109.4 . . ?
O8 C59 H59B 109.4 . . ?
C66 C59 H59B 109.4 . . ?
H59A C59 H59B 108.0 . . ?
N4 C60 C61 114.7(15) . . ?
N4 C60 H60A 108.6 . . ?
C61 C60 H60A 108.6 . . ?
N4 C60 H60B 108.6 . . ?
C61 C60 H60B 108.6 . . ?
H60A C60 H60B 107.6 . . ?
O9 C61 C60 111.8(14) . . ?
O9 C61 H61A 109.3 . . ?
C60 C61 H61A 109.3 . . ?
O9 C61 H61B 109.3 . . ?
C60 C61 H61B 109.3 . . ?
H61A C61 H61B 107.9 . . ?
O9 C62 C63 111.5(12) . . ?
O9 C62 H62A 109.3 . . ?
C63 C62 H62A 109.3 . . ?
O9 C62 H62B 109.3 . . ?
C63 C62 H62B 109.3 . . ?
H62A C62 H62B 108.0 . . ?
O10 C63 C62 109.2(11) . . ?
O10 C63 H63A 109.8 . . ?
C62 C63 H63A 109.8 . . ?
O10 C63 H63B 109.8 . . ?
C62 C63 H63B 109.8 . . ?
H63A C63 H63B 108.3 . . ?
O10 C64 C65 107.7(12) . . ?
O10 C64 H64A 110.2 . . ?
C65 C64 H64A 110.2 . . ?
O10 C64 H64B 110.2 . . ?
C65 C64 H64B 110.2 . . ?
H64A C64 H64B 108.5 . . ?
N3 C65 C64 114.6(12) . . ?
N3 C65 H65A 108.6 . . ?
C64 C65 H65A 108.6 . . ?
N3 C65 H65B 108.6 . . ?
C64 C65 H65B 108.6 . . ?
H65A C65 H65B 107.6 . . ?
N4 C66 C59 113.8(14) . . ?
N4 C66 H66A 108.8 . . ?
C59 C66 H66A 108.8 . . ?
N4 C66 H66B 108.8 . . ?
C59 C66 H66B 108.8 . . ?
H66A C66 H66B 107.7 . . ?
N3 C67 C68 116.9(14) . . ?
N3 C67 C55B 50.4(18) . . ?
C68 C67 C55B 152.3(18) . . ?
N3 C67 H67A 108.1 . . ?
C68 C67 H67A 108.1 . . ?
C55B C67 H67A 99.6 . . ?
N3 C67 H67B 108.1 . . ?
C68 C67 H67B 108.1 . . ?
C55B C67 H67B 63.4 . . ?
H67A C67 H67B 107.3 . . ?
O11 C68 C67 109.7(16) . . ?
O11 C68 H68A 109.7 . . ?
C67 C68 H68A 109.7 . . ?
O11 C68 H68B 109.7 . . ?
C67 C68 H68B 109.7 . . ?
H68A C68 H68B 108.2 . . ?
O11 C69 C70 115.0(18) . . ?
O11 C69 K2 48.1(6) . . ?
C70 C69 K2 83.2(9) . . ?
O11 C69 H69A 108.5 . . ?
C70 C69 H69A 108.5 . . ?
K2 C69 H69A 87.1 . . ?
O11 C69 H69B 108.5 . . ?
C70 C69 H69B 108.5 . . ?
K2 C69 H69B 156.3 . . ?
H69A C69 H69B 107.5 . . ?
O12 C70 C69 110.6(12) . . ?
O12 C70 H70A 109.5 . . ?
C69 C70 H70A 109.5 . . ?
O12 C70 H70B 109.5 . . ?
C69 C70 H70B 109.5 . . ?
H70A C70 H70B 108.1 . . ?
O12 C71 C72 109.4(12) . . ?
O12 C71 H71A 109.8 . . ?
C72 C71 H71A 109.8 . . ?
O12 C71 H71B 109.8 . . ?
C72 C71 H71B 109.8 . . ?
H71A C71 H71B 108.2 . . ?
N4 C72 C71 113.9(12) . . ?
N4 C72 H72A 108.8 . . ?
C71 C72 H72A 108.8 . . ?
N4 C72 H72B 108.8 . . ?
C71 C72 H72B 108.8 . . ?
H72A C72 H72B 107.7 . . ?
O17 K3 O13 99.5(3) . . ?
O17 K3 O16 96.9(3) . . ?
O13 K3 O16 96.9(3) . . ?
O17 K3 O14 126.3(3) . . ?
O13 K3 O14 61.5(3) . . ?
O16 K3 O14 132.8(3) . . ?
O17 K3 O15 133.9(3) . . ?
O13 K3 O15 121.1(3) . . ?
O16 K3 O15 60.0(3) . . ?
O14 K3 O15 94.1(3) . . ?
O17 K3 O18 60.0(3) . . ?
O13 K3 O18 136.6(3) . . ?
O16 K3 O18 121.7(3) . . ?
O14 K3 O18 98.4(3) . . ?
O15 K3 O18 96.8(3) . . ?
O17 K3 N5 59.5(3) . . ?
O13 K3 N5 60.5(3) . . ?
O16 K3 N5 61.4(3) . . ?
O14 K3 N5 121.6(3) . . ?
O15 K3 N5 121.0(3) . . ?
O18 K3 N5 119.1(3) . . ?
O17 K3 N6 119.5(3) . . ?
O13 K3 N6 120.6(3) . . ?
O16 K3 N6 118.5(3) . . ?
O14 K3 N6 59.5(3) . . ?
O15 K3 N6 59.0(3) . . ?
O18 K3 N6 59.8(3) . . ?
N5 K3 N6 178.8(3) . . ?
C84 N5 C85 110.6(11) . . ?
C84 N5 C73 108.2(12) . . ?
C85 N5 C73 110.8(11) . . ?
C84 N5 K3 108.4(7) . . ?
C85 N5 K3 110.0(9) . . ?
C73 N5 K3 108.7(8) . . ?
C79 N6 C90 110.7(11) . . ?
C79 N6 C78 108.2(13) . . ?
C90 N6 C78 111.5(12) . . ?
C79 N6 K3 109.5(7) . . ?
C90 N6 K3 108.5(8) . . ?
C78 N6 K3 108.4(8) . . ?
C74 O13 C75 111.1(10) . . ?
C74 O13 K3 116.6(8) . . ?
C75 O13 K3 114.4(7) . . ?
C77 O14 C76 113.2(13) . . ?
C77 O14 K3 117.5(8) . . ?
C76 O14 K3 108.7(8) . . ?
C80 O15 C81 110.3(9) . . ?
C80 O15 K3 116.5(7) . . ?
C81 O15 K3 113.9(7) . . ?
C82 O16 C83 111.9(11) . . ?
C82 O16 K3 114.8(7) . . ?
C83 O16 K3 114.0(8) . . ?
C87 O17 C86 109.4(12) . . ?
C87 O17 K3 119.5(9) . . ?
C86 O17 K3 120.7(9) . . ?
C88 O18 C89 112.2(12) . . ?
C88 O18 K3 109.5(8) . . ?
C89 O18 K3 113.0(9) . . ?
C74 C73 N5 111.7(12) . . ?
C74 C73 H73A 109.3 . . ?
N5 C73 H73A 109.3 . . ?
C74 C73 H73B 109.3 . . ?
N5 C73 H73B 109.3 . . ?
H73A C73 H73B 108.0 . . ?
O13 C74 C73 107.6(13) . . ?
O13 C74 H74A 110.2 . . ?
C73 C74 H74A 110.2 . . ?
O13 C74 H74B 110.2 . . ?
C73 C74 H74B 110.2 . . ?
H74A C74 H74B 108.5 . . ?
O13 C75 C76 106.7(10) . . ?
O13 C75 H75A 110.4 . . ?
C76 C75 H75A 110.4 . . ?
O13 C75 H75B 110.4 . . ?
C76 C75 H75B 110.4 . . ?
H75A C75 H75B 108.6 . . ?
O14 C76 C75 106.7(13) . . ?
O14 C76 H76A 110.4 . . ?
C75 C76 H76A 110.4 . . ?
O14 C76 H76B 110.4 . . ?
C75 C76 H76B 110.4 . . ?
H76A C76 H76B 108.6 . . ?
O14 C77 C78 110.4(15) . . ?
O14 C77 H77A 109.6 . . ?
C78 C77 H77A 109.6 . . ?
O14 C77 H77B 109.6 . . ?
C78 C77 H77B 109.6 . . ?
H77A C77 H77B 108.1 . . ?
C77 C78 N6 113.5(13) . . ?
C77 C78 H78A 108.9 . . ?
N6 C78 H78A 108.9 . . ?
C77 C78 H78B 108.9 . . ?
N6 C78 H78B 108.9 . . ?
H78A C78 H78B 107.7 . . ?
N6 C79 C80 112.0(13) . . ?
N6 C79 H79A 109.2 . . ?
C80 C79 H79A 109.2 . . ?
N6 C79 H79B 109.2 . . ?
C80 C79 H79B 109.2 . . ?
H79A C79 H79B 107.9 . . ?
O15 C80 C79 107.3(11) . . ?
O15 C80 H80A 110.3 . . ?
C79 C80 H80A 110.3 . . ?
O15 C80 H80B 110.3 . . ?
C79 C80 H80B 110.3 . . ?
H80A C80 H80B 108.5 . . ?
O15 C81 C82 109.5(10) . . ?
O15 C81 H81A 109.8 . . ?
C82 C81 H81A 109.8 . . ?
O15 C81 H81B 109.8 . . ?
C82 C81 H81B 109.8 . . ?
H81A C81 H81B 108.2 . . ?
O16 C82 C81 108.6(11) . . ?
O16 C82 H82A 110.0 . . ?
C81 C82 H82A 110.0 . . ?
O16 C82 H82B 110.0 . . ?
C81 C82 H82B 110.0 . . ?
H82A C82 H82B 108.4 . . ?
O16 C83 C84 110.5(12) . . ?
O16 C83 H83A 109.5 . . ?
C84 C83 H83A 109.5 . . ?
O16 C83 H83B 109.5 . . ?
C84 C83 H83B 109.5 . . ?
H83A C83 H83B 108.1 . . ?
N5 C84 C83 114.8(11) . . ?
N5 C84 H84A 108.6 . . ?
C83 C84 H84A 108.6 . . ?
N5 C84 H84B 108.6 . . ?
C83 C84 H84B 108.6 . . ?
H84A C84 H84B 107.5 . . ?
C86 C85 N5 114.3(12) . . ?
C86 C85 H85A 108.7 . . ?
N5 C85 H85A 108.7 . . ?
C86 C85 H85B 108.7 . . ?
N5 C85 H85B 108.7 . . ?
H85A C85 H85B 107.6 . . ?
O17 C86 C85 107.5(13) . . ?
O17 C86 H86A 110.2 . . ?
C85 C86 H86A 110.2 . . ?
O17 C86 H86B 110.2 . . ?
C85 C86 H86B 110.2 . . ?
H86A C86 H86B 108.5 . . ?
O17 C87 C88 106.2(12) . . ?
O17 C87 H87A 110.5 . . ?
C88 C87 H87A 110.5 . . ?
O17 C87 H87B 110.5 . . ?
C88 C87 H87B 110.5 . . ?
H87A C87 H87B 108.7 . . ?
O18 C88 C87 109.9(13) . . ?
O18 C88 H88A 109.7 . . ?
C87 C88 H88A 109.7 . . ?
O18 C88 H88B 109.7 . . ?
C87 C88 H88B 109.7 . . ?
H88A C88 H88B 108.2 . . ?
O18 C89 C90 109.2(12) . . ?
O18 C89 H89A 109.8 . . ?
C90 C89 H89A 109.8 . . ?
O18 C89 H89B 109.8 . . ?
C90 C89 H89B 109.8 . . ?
H89A C89 H89B 108.3 . . ?
C89 C90 N6 112.1(12) . . ?
C89 C90 H90A 109.2 . . ?
N6 C90 H90A 109.2 . . ?
C89 C90 H90B 109.2 . . ?
N6 C90 H90B 109.2 . . ?
H90A C90 H90B 107.9 . . ?
O22 K4 O19 99.4(3) . . ?
O22 K4 O21 59.3(3) . . ?
O19 K4 O21 138.1(3) . . ?
O22 K4 O20 122.1(3) . . ?
O19 K4 O20 59.2(3) . . ?
O21 K4 O20 99.6(4) . . ?
O22 K4 O23 94.1(3) . . ?
O19 K4 O23 105.0(3) . . ?
O21 K4 O23 111.8(3) . . ?
O20 K4 O23 141.2(3) . . ?
O22 K4 N7 62.2(3) . . ?
O19 K4 N7 62.0(3) . . ?
O21 K4 N7 120.4(4) . . ?
O20 K4 N7 120.8(3) . . ?
O23 K4 N7 61.5(3) . . ?
O22 K4 O24 130.9(3) . . ?
O19 K4 O24 125.0(3) . . ?
O21 K4 O24 92.2(3) . . ?
O20 K4 O24 100.0(3) . . ?
O23 K4 O24 57.9(3) . . ?
N7 K4 O24 118.3(3) . . ?
O22 K4 N8 120.6(4) . . ?
O19 K4 N8 118.2(4) . . ?
O21 K4 N8 62.0(4) . . ?
O20 K4 N8 59.8(4) . . ?
O23 K4 N8 115.7(4) . . ?
N7 K4 N8 176.6(4) . . ?
O24 K4 N8 58.6(4) . . ?
C103 N7 C102 113.1(13) . . ?
C103 N7 C91 108.2(11) . . ?
C102 N7 C91 110.6(12) . . ?
C103 N7 K4 110.0(8) . . ?
C102 N7 K4 107.0(8) . . ?
C91 N7 K4 108.0(8) . . ?
C108 N8 C96 111.0(17) . . ?
C108 N8 C97 112.0(16) . . ?
C96 N8 C97 111.9(16) . . ?
C108 N8 K4 108.1(11) . . ?
C96 N8 K4 107.9(9) . . ?
C97 N8 K4 105.6(11) . . ?
C92 O19 C93 109.8(11) . . ?
C92 O19 K4 118.9(9) . . ?
C93 O19 K4 116.0(7) . . ?
C94 O20 C95 114.1(13) . . ?
C94 O20 K4 114.5(10) . . ?
C95 O20 K4 115.3(9) . . ?
C99 O21 C98 109.8(14) . . ?
C99 O21 K4 116.4(10) . . ?
C98 O21 K4 114.3(10) . . ?
C100 O22 C101 110.3(12) . . ?
C100 O22 K4 116.1(9) . . ?
C101 O22 K4 117.9(7) . . ?
C104 O23 C105 107.1(11) . . ?
C104 O23 K4 110.3(7) . . ?
C105 O23 K4 117.4(8) . . ?
C107 O24 C106 116.8(14) . . ?
C107 O24 K4 114.6(11) . . ?
C106 O24 K4 111.6(10) . . ?
N7 C91 C92 113.9(13) . . ?
N7 C91 H91A 108.8 . . ?
C92 C91 H91A 108.8 . . ?
N7 C91 H91B 108.8 . . ?
C92 C91 H91B 108.8 . . ?
H91A C91 H91B 107.7 . . ?
O19 C92 C91 107.3(12) . . ?
O19 C92 H92A 110.3 . . ?
C91 C92 H92A 110.3 . . ?
O19 C92 H92B 110.3 . . ?
C91 C92 H92B 110.3 . . ?
H92A C92 H92B 108.5 . . ?
C94 C93 O19 103.2(12) . . ?
C94 C93 H93A 111.1 . . ?
O19 C93 H93A 111.1 . . ?
C94 C93 H93B 111.1 . . ?
O19 C93 H93B 111.1 . . ?
H93A C93 H93B 109.1 . . ?
O20 C94 C93 114.4(15) . . ?
O20 C94 H94A 108.7 . . ?
C93 C94 H94A 108.7 . . ?
O20 C94 H94B 108.7 . . ?
C93 C94 H94B 108.7 . . ?
H94A C94 H94B 107.6 . . ?
C96 C95 O20 109.0(13) . . ?
C96 C95 H95A 109.9 . . ?
O20 C95 H95A 109.9 . . ?
C96 C95 H95B 109.9 . . ?
O20 C95 H95B 109.9 . . ?
H95A C95 H95B 108.3 . . ?
C95 C96 N8 113.3(15) . . ?
C95 C96 H96A 108.9 . . ?
N8 C96 H96A 108.9 . . ?
C95 C96 H96B 108.9 . . ?
N8 C96 H96B 108.9 . . ?
H96A C96 H96B 107.7 . . ?
C98 C97 N8 114.6(13) . . ?
C98 C97 H97A 108.6 . . ?
N8 C97 H97A 108.6 . . ?
C98 C97 H97B 108.6 . . ?
N8 C97 H97B 108.6 . . ?
H97A C97 H97B 107.6 . . ?
C97 C98 O21 108.1(15) . . ?
C97 C98 H98A 110.1 . . ?
O21 C98 H98A 110.1 . . ?
C97 C98 H98B 110.1 . . ?
O21 C98 H98B 110.1 . . ?
H98A C98 H98B 108.4 . . ?
O21 C99 C100 112.0(15) . . ?
O21 C99 H99A 109.2 . . ?
C100 C99 H99A 109.2 . . ?
O21 C99 H99B 109.2 . . ?
C100 C99 H99B 109.2 . . ?
H99A C99 H99B 107.9 . . ?
C99 C100 O22 109.7(14) . . ?
C99 C100 H10G 109.7 . . ?
O22 C100 H10G 109.7 . . ?
C99 C100 H10H 109.7 . . ?
O22 C100 H10H 109.7 . . ?
H10G C100 H10H 108.2 . . ?
O22 C101 C102 104.6(12) . . ?
O22 C101 H10I 110.8 . . ?
C102 C101 H10I 110.8 . . ?
O22 C101 H10J 110.8 . . ?
C102 C101 H10J 110.8 . . ?
H10I C101 H10J 108.9 . . ?
N7 C102 C101 113.2(11) . . ?
N7 C102 H10K 108.9 . . ?
C101 C102 H10K 108.9 . . ?
N7 C102 H10L 108.9 . . ?
C101 C102 H10L 108.9 . . ?
H10K C102 H10L 107.7 . . ?
N7 C103 C104 113.9(13) . . ?
N7 C103 H10M 108.8 . . ?
C104 C103 H10M 108.8 . . ?
N7 C103 H10N 108.8 . . ?
C104 C103 H10N 108.8 . . ?
H10M C103 H10N 107.7 . . ?
O23 C104 C103 107.5(10) . . ?
O23 C104 H10O 110.2 . . ?
C103 C104 H10O 110.2 . . ?
O23 C104 H10P 110.2 . . ?
C103 C104 H10P 110.2 . . ?
H10O C104 H10P 108.5 . . ?
O23 C105 C106 107.1(15) . . ?
O23 C105 H10Q 110.3 . . ?
C106 C105 H10Q 110.3 . . ?
O23 C105 H10R 110.3 . . ?
C106 C105 H10R 110.3 . . ?
H10Q C105 H10R 108.6 . . ?
O24 C106 C105 109.1(14) . . ?
O24 C106 H10S 109.9 . . ?
C105 C106 H10S 109.9 . . ?
O24 C106 H10T 109.9 . . ?
C105 C106 H10T 109.9 . . ?
H10S C106 H10T 108.3 . . ?
O24 C107 C108 112.2(16) . . ?
O24 C107 H10U 109.2 . . ?
C108 C107 H10U 109.2 . . ?
O24 C107 H10V 109.2 . . ?
C108 C107 H10V 109.2 . . ?
H10U C107 H10V 107.9 . . ?
C107 C108 N8 115(2) . . ?
C107 C108 H10W 108.5 . . ?
N8 C108 H10W 108.5 . . ?
C107 C108 H10X 108.5 . . ?
N8 C108 H10X 108.5 . . ?
H10W C108 H10X 107.5 . . ?
F1 C109 C114 117.5(16) . . ?
F1 C109 C110 118.4(15) . . ?
C114 C109 C110 123.9(15) . . ?
C111 C110 C109 114.6(16) . . ?
C111 C110 H110 122.7 . . ?
C109 C110 H110 122.7 . . ?
C112 C111 C110 124.1(17) . . ?
C112 C111 H111 118.0 . . ?
C110 C111 H111 118.0 . . ?
C111 C112 C113 119.0(16) . . ?
C111 C112 H112 120.5 . . ?
C113 C112 H112 120.5 . . ?
C114 C113 C112 120.5(18) . . ?
C114 C113 H113 119.8 . . ?
C112 C113 H113 119.8 . . ?
C113 C114 C109 117.7(17) . . ?
C113 C114 H114 121.1 . . ?
C109 C114 H114 121.1 . . ?
C120 C115 F2 128(5) . . ?
C120 C115 C116 126(4) . . ?
F2 C115 C116 105(4) . . ?
C117 C116 C115 103(3) . . ?
C117 C116 H116 128.6 . . ?
C115 C116 H116 128.6 . . ?
C118 C117 C116 128(4) . . ?
C118 C117 H117 116.1 . . ?
C116 C117 H117 116.1 . . ?
C119 C118 C117 109(5) . . ?
C119 C118 H118 125.7 . . ?
C117 C118 H118 125.7 . . ?
C120 C119 C118 130(5) . . ?
C120 C119 H119 115.1 . . ?
C118 C119 H119 115.1 . . ?
C115 C120 C119 124(5) . . ?
C115 C120 H120 118.2 . . ?
C119 C120 H120 118.2 . . ?

_refine_diff_density_max         0.925
_refine_diff_density_min         -0.448
_refine_diff_density_rms         0.080

_shelx_res_file                  
;

    LSP-413.res created by SHELXL-2014/7

TITL LSP-413 in Pn (Nr.7)
CELL 0.71073  16.4939  25.3561  22.6197  90.000  90.756  90.000
ZERR 4         0.0009   0.0017   0.0012   0.000   0.004   0.000
LATT -1
SYMM 0.5+X, -Y, 0.5+Z
SFAC C H N O K Si F
UNIT 240 524 16 48 8 68 4
TEMP -123
OMIT -2 52
L.S. 10
BOND $H
DFIX 1.8 0.01 SI28 C21B
ISOR 0.1 C10A C10B C16A C16B
ISOR 0.06 C13A C13B C14A C14B C17A C17B C24A C24B C29A C29B C30A C30B
ISOR 0.03 C15A C15B C69 C97 C108
ISOR 0.01 C8 C23A C23B C28A C28B C32 C115 C116 C117 C118 C119 C120 F2
EADP C10A C10B
EADP C11A C11B
EADP C12A C12B
EADP C13A C13B
EADP C14A C14B
EADP C15A C15B
EADP C16A C16B
EADP C17A C17B
EADP C18A C18B
EADP C21A C21B
EADP C22A C22B
EADP C23A C23B
EADP C24A C24B
EADP C28A C28B
EADP C29A C29B
EADP C30A C30B
EADP C35A C35B
EADP C36A C36B
EADP C55A C55B
EADP C56A C56B
FMAP 2
PLAN 10
TWIN
ACTA
REM  +++ EXTI refined to zero +++
WGHT    0.093200
BASF   0.66840
FVAR       0.24221   0.71100   0.67340   0.72135   0.84351   0.81662   0.76711
FVAR       0.66385   0.51970
SI1   6    0.659927    0.038444    0.302136    11.00000    0.03710    0.06339 =
         0.03200    0.00051   -0.00309   -0.01030
SI2   6    0.766362    0.004775    0.364575    11.00000    0.02665    0.07819 =
         0.03742   -0.00066    0.00523   -0.00950
SI3   6    0.646615   -0.020329    0.416315    11.00000    0.02255    0.04769 =
         0.03188   -0.00447    0.00071    0.00012
SI4   6    0.539045    0.006554    0.350631    11.00000    0.02719    0.05856 =
         0.03553   -0.00584   -0.00465    0.00072
SI5   6    0.573116    0.102004    0.349418    11.00000    0.07058    0.04601 =
         0.04570    0.00152   -0.00788    0.01264
SI6   6    0.740636    0.099709    0.360478    11.00000    0.06832    0.05498 =
         0.04636   -0.00062   -0.00812   -0.02139
SI7   6    0.726721    0.050263    0.458978    11.00000    0.05212    0.05569 =
         0.04133   -0.01041   -0.00995   -0.01387
SI8   6    0.561212    0.050774    0.447704    11.00000    0.04829    0.05370 =
         0.04146   -0.01470   -0.00001    0.01513
SI9   6    0.648733    0.129594    0.439067    11.00000    0.09629    0.04221 =
         0.05926   -0.01272   -0.01167    0.00095
SI10  6    0.672927    0.056184    0.200415    11.00000    0.04909    0.08035 =
         0.03325    0.00278   -0.00037   -0.01236
SI11  6    0.765863   -0.005211    0.162496    11.00000    0.06301    0.12680 =
         0.04569   -0.00582    0.00660    0.01030
C1    1    0.864703   -0.001604    0.202123    11.00000    0.05117    0.09115 =
         0.07294   -0.00816    0.02135    0.00072
AFIX 137
H1A   2    0.856157   -0.005526    0.244690    11.00000   -1.50000
H1B   2    0.890156    0.032582    0.194360    11.00000   -1.50000
H1C   2    0.900091   -0.029959    0.188286    11.00000   -1.50000
AFIX   0
C2    1    0.787638    0.008253    0.081435    11.00000    0.14625    0.26049 =
         0.05689   -0.00882   -0.00171    0.06539
AFIX 137
H2A   2    0.838822   -0.008655    0.070741    11.00000   -1.50000
H2B   2    0.791770    0.046379    0.075043    11.00000   -1.50000
H2C   2    0.743532   -0.006036    0.056797    11.00000   -1.50000
AFIX   0
C3    1    0.727997   -0.075275    0.172684    11.00000    0.06664    0.12070 =
         0.14819    0.02609   -0.03219   -0.00983
AFIX 137
H3A   2    0.772166   -0.100107    0.165040    11.00000   -1.50000
H3B   2    0.683010   -0.082024    0.144976    11.00000   -1.50000
H3C   2    0.709265   -0.079869    0.213296    11.00000   -1.50000
AFIX   0
SI12  6    0.721680    0.141119    0.178483    11.00000    0.04907    0.07013 =
         0.05078    0.00802    0.00421   -0.00055
C4    1    0.712576    0.155711    0.097388    11.00000    0.07565    0.09475 =
         0.06691    0.02715   -0.02281   -0.03068
AFIX 137
H4A   2    0.655153    0.157179    0.085818    11.00000   -1.50000
H4B   2    0.739581    0.127867    0.074951    11.00000   -1.50000
H4C   2    0.738238    0.189712    0.089018    11.00000   -1.50000
AFIX   0
C5    1    0.830434    0.148388    0.198793    11.00000    0.06797    0.08319 =
         0.07616    0.02901   -0.00236   -0.00453
AFIX 137
H5A   2    0.846829    0.185246    0.193747    11.00000   -1.50000
H5B   2    0.863106    0.125822    0.173228    11.00000   -1.50000
H5C   2    0.838822    0.137935    0.240133    11.00000   -1.50000
AFIX   0
C6    1    0.661609    0.189488    0.218317    11.00000    0.06991    0.07255 =
         0.11003    0.06778    0.02257    0.01918
AFIX 137
H6A   2    0.690162    0.223381    0.218973    11.00000   -1.50000
H6B   2    0.653511    0.177319    0.258935    11.00000   -1.50000
H6C   2    0.608850    0.193774    0.198464    11.00000   -1.50000
AFIX   0
SI13  6    0.544268    0.040032    0.158721    11.00000    0.05201    0.09681 =
         0.04596   -0.01317   -0.01288    0.00180
C7    1    0.546576    0.048964    0.072608    11.00000    0.12932    0.11719 =
         0.04887   -0.01776   -0.02783    0.00161
AFIX 137
H7A   2    0.492463    0.042170    0.055890    11.00000   -1.50000
H7B   2    0.585414    0.024078    0.055750    11.00000   -1.50000
H7C   2    0.563004    0.085107    0.063168    11.00000   -1.50000
AFIX   0
C8    1    0.469740    0.085121    0.188232    11.00000    0.09151    0.15474 =
         0.11006   -0.03784   -0.03936    0.06275
AFIX 137
H8A   2    0.416040    0.076408    0.171946    11.00000   -1.50000
H8B   2    0.483880    0.121339    0.177300    11.00000   -1.50000
H8C   2    0.469005    0.081995    0.231404    11.00000   -1.50000
AFIX   0
C9    1    0.511647   -0.030682    0.173906    11.00000    0.04807    0.12161 =
         0.08067    0.00058    0.00447   -0.01086
AFIX 137
H9A   2    0.531073   -0.041326    0.213261    11.00000   -1.50000
H9B   2    0.534731   -0.054115    0.144065    11.00000   -1.50000
H9C   2    0.452352   -0.032991    0.172206    11.00000   -1.50000
AFIX   0
SI14  6    0.640663   -0.099848    0.468466    11.00000    0.03426    0.05055 =
         0.03374   -0.00440    0.01016    0.00124
PART 1
SAME SI12 > C6
SI15  6    0.762611   -0.119282    0.519257    41.00000    0.03315    0.06213 =
         0.03140    0.01048   -0.00258    0.01840
C10A  1    0.853742   -0.091560    0.478249    41.00000    0.04912    0.08480 =
         0.05617   -0.00575   -0.01123    0.00990
AFIX 137
H10A  2    0.849782   -0.053025    0.476555    41.00000   -1.50000
H10B  2    0.854376   -0.105832    0.437995    41.00000   -1.50000
H10C  2    0.903811   -0.101605    0.499165    41.00000   -1.50000
AFIX   0
C11A  1    0.778107   -0.191604    0.525128    41.00000    0.08955    0.13777 =
         0.05525    0.01181   -0.00319    0.08780
AFIX 137
H11A  2    0.822372   -0.198885    0.553281    41.00000   -1.50000
H11B  2    0.791929   -0.205846    0.486266    41.00000   -1.50000
H11C  2    0.728203   -0.208268    0.538938    41.00000   -1.50000
AFIX   0
C12A  1    0.761862   -0.089537    0.595126    41.00000    0.07858    0.13182 =
         0.08705   -0.02082   -0.04961    0.06559
AFIX 137
H12A  2    0.808725   -0.102433    0.617950    41.00000   -1.50000
H12B  2    0.711824   -0.099595    0.615111    41.00000   -1.50000
H12C  2    0.764645   -0.051034    0.591976    41.00000   -1.50000
AFIX   0
PART 2
SAME SI12 > C6
SI35  6    0.762436   -0.104119    0.519326   -41.00000    0.09841    0.12288 =
         0.09812   -0.00403   -0.00145    0.02836
C10B  1    0.835979   -0.115382    0.458087   -41.00000    0.04912    0.08480 =
         0.05617   -0.00575   -0.01123    0.00990
AFIX 137
H10D  2    0.888178   -0.099169    0.468504   -41.00000   -1.50000
H10E  2    0.814761   -0.099505    0.421538   -41.00000   -1.50000
H10F  2    0.843435   -0.153357    0.452215   -41.00000   -1.50000
AFIX   0
C11B  1    0.753142   -0.165028    0.563958   -41.00000    0.08955    0.13777 =
         0.05525    0.01181   -0.00319    0.08780
AFIX 137
H11D  2    0.788136   -0.162356    0.599181   -41.00000   -1.50000
H11E  2    0.769673   -0.195468    0.540296   -41.00000   -1.50000
H11F  2    0.696699   -0.169480    0.576007   -41.00000   -1.50000
AFIX   0
C12B  1    0.790005   -0.048227    0.568785   -41.00000    0.07858    0.13182 =
         0.08705   -0.02082   -0.04961    0.06559
AFIX 137
H12D  2    0.848353   -0.049198    0.577468   -41.00000   -1.50000
H12E  2    0.759968   -0.051149    0.605734   -41.00000   -1.50000
H12F  2    0.776231   -0.014858    0.549234   -41.00000   -1.50000
AFIX   0
PART 0
PART 1
SAME SI12 > C6
SI16  6    0.623788   -0.163681    0.392892    51.00000    0.05303    0.03011 =
         0.05868   -0.01977    0.02790   -0.01840
C13A  1    0.716879   -0.161263    0.343754    51.00000    0.14336    0.07981 =
         0.12300   -0.08313    0.07030   -0.04678
AFIX 137
H13A  2    0.704389   -0.178405    0.305886    51.00000   -1.50000
H13B  2    0.762004   -0.179705    0.363350    51.00000   -1.50000
H13C  2    0.732051   -0.124436    0.336791    51.00000   -1.50000
AFIX   0
C14A  1    0.535410   -0.147224    0.346296    51.00000    0.14497    0.10436 =
         0.11123   -0.07310   -0.08843    0.03910
AFIX 137
H14A  2    0.539288   -0.165694    0.308381    51.00000   -1.50000
H14B  2    0.533990   -0.109081    0.339365    51.00000   -1.50000
H14C  2    0.485767   -0.158109    0.366264    51.00000   -1.50000
AFIX   0
C15A  1    0.619664   -0.231342    0.422881    51.00000    0.15527    0.00424 =
         0.16819   -0.00357    0.05085   -0.01796
AFIX 137
H15A  2    0.576882   -0.233520    0.452438    51.00000   -1.50000
H15B  2    0.671967   -0.240196    0.441392    51.00000   -1.50000
H15C  2    0.607955   -0.256221    0.390731    51.00000   -1.50000
AFIX   0
PART 2
SAME SI12 > C6
SI36  6    0.644093   -0.151574    0.392029   -51.00000    0.12536    0.03620 =
         0.08813    0.00349   -0.05431   -0.01445
C13B  1    0.703622   -0.125731    0.327081   -51.00000    0.14336    0.07981 =
         0.12300   -0.08313    0.07030   -0.04678
AFIX 137
H13D  2    0.722086   -0.089747    0.335549   -51.00000   -1.50000
H13E  2    0.668903   -0.125585    0.291587   -51.00000   -1.50000
H13F  2    0.750669   -0.148494    0.320513   -51.00000   -1.50000
AFIX   0
C14B  1    0.538293   -0.161441    0.367784   -51.00000    0.14497    0.10436 =
         0.11123   -0.07310   -0.08843    0.03910
AFIX 137
H14D  2    0.537076   -0.182210    0.331245   -51.00000   -1.50000
H14E  2    0.512714   -0.127110    0.360593   -51.00000   -1.50000
H14F  2    0.508720   -0.180260    0.398598   -51.00000   -1.50000
AFIX   0
C15B  1    0.691202   -0.214279    0.417774   -51.00000    0.15527    0.00424 =
         0.16819   -0.00357    0.05085   -0.01796
AFIX 137
H15D  2    0.737529   -0.206390    0.443870   -51.00000   -1.50000
H15E  2    0.709727   -0.234492    0.383584   -51.00000   -1.50000
H15F  2    0.651173   -0.234994    0.439435   -51.00000   -1.50000
AFIX   0
PART 0
PART 1
SAME SI12 > C6
SI17  6    0.534669   -0.110339    0.538159    31.00000    0.03047    0.04454 =
         0.02746   -0.00143    0.01824   -0.01408
C16A  1    0.556170   -0.171607    0.585013    31.00000    0.09137    0.05358 =
         0.03180    0.00035    0.01436   -0.00126
AFIX 137
H16A  2    0.505583   -0.184140    0.602394    31.00000   -1.50000
H16B  2    0.595014   -0.162754    0.616636    31.00000   -1.50000
H16C  2    0.578939   -0.199342    0.560036    31.00000   -1.50000
AFIX   0
C17A  1    0.436898   -0.117593    0.500023    31.00000    0.03876    0.17813 =
         0.05573   -0.01899    0.00812   -0.01479
AFIX 137
H17A  2    0.394357   -0.123498    0.529130    31.00000   -1.50000
H17B  2    0.439106   -0.147727    0.472964    31.00000   -1.50000
H17C  2    0.424815   -0.085443    0.477533    31.00000   -1.50000
AFIX   0
C18A  1    0.533514   -0.052870    0.590624    31.00000    0.05205    0.05442 =
         0.05961   -0.01531    0.03148   -0.01001
AFIX 137
H18A  2    0.518589   -0.020753    0.568976    31.00000   -1.50000
H18B  2    0.587484   -0.048469    0.608586    31.00000   -1.50000
H18C  2    0.493867   -0.059425    0.621666    31.00000   -1.50000
AFIX   0
PART 2
SAME SI12 > C6
SI37  6    0.534014   -0.094185    0.527425   -31.00000    0.13924    0.08451 =
         0.08474   -0.01422    0.03130   -0.06957
C16B  1    0.521238   -0.163397    0.558291   -31.00000    0.09137    0.05358 =
         0.03180    0.00035    0.01436   -0.00126
AFIX 137
H16D  2    0.481748   -0.182812    0.533945   -31.00000   -1.50000
H16E  2    0.501888   -0.161274    0.599000   -31.00000   -1.50000
H16F  2    0.573493   -0.181778    0.557838   -31.00000   -1.50000
AFIX   0
C17B  1    0.441009   -0.076922    0.485463   -31.00000    0.03876    0.17813 =
         0.05573   -0.01899    0.00812   -0.01479
AFIX 137
H17D  2    0.431618   -0.103043    0.454184   -31.00000   -1.50000
H17E  2    0.447304   -0.041917    0.467738   -31.00000   -1.50000
H17F  2    0.394729   -0.076639    0.512189   -31.00000   -1.50000
AFIX   0
C18B  1    0.547769   -0.048009    0.591413   -31.00000    0.05205    0.05442 =
         0.05961   -0.01531    0.03148   -0.01001
AFIX 137
H18D  2    0.596729   -0.026805    0.585739   -31.00000   -1.50000
H18E  2    0.553220   -0.068373    0.628074   -31.00000   -1.50000
H18F  2    0.500555   -0.024690    0.593905   -31.00000   -1.50000
AFIX   0
PART 0
SI18  6    0.362100    0.444917    0.706627    11.00000    0.04102    0.07326 =
         0.04609   -0.00432   -0.00162   -0.02113
SI19  6    0.248899    0.471246    0.644095    11.00000    0.02740    0.13977 =
         0.04303   -0.00738    0.00112   -0.02483
SI20  6    0.363390    0.511568    0.598064    11.00000    0.02487    0.06692 =
         0.04344   -0.00818    0.00327   -0.00403
SI21  6    0.474443    0.490069    0.663727    11.00000    0.02759    0.05329 =
         0.05204   -0.00635   -0.00229   -0.00225
SI22  6    0.465064    0.392654    0.657253    11.00000    0.07249    0.05809 =
         0.06885   -0.01440    0.00228   -0.00630
SI23  6    0.304379    0.377061    0.642347    11.00000    0.08221    0.09042 =
         0.06757   -0.01406    0.00294   -0.05601
SI24  6    0.301821    0.434664    0.550018    11.00000    0.07010    0.11231 =
         0.04470   -0.01255   -0.00365   -0.05026
SI25  6    0.465866    0.448942    0.564442    11.00000    0.04717    0.07124 =
         0.05048   -0.01638    0.00488    0.00524
SI26  6    0.404015    0.362555    0.564562    11.00000    0.11788    0.07176 =
         0.06523   -0.02373    0.00976   -0.02469
SI27  6    0.357391    0.420415    0.805922    11.00000    0.06603    0.07372 =
         0.05026   -0.00249    0.00285   -0.02911
SI28  6    0.357964    0.328657    0.827374    11.00000    0.08995    0.08345 =
         0.08828   -0.00710    0.00470   -0.00915
C19   1    0.322351    0.317768    0.908952    11.00000    0.18008    0.09725 =
         0.10402    0.00710    0.04507   -0.05611
AFIX 137
H19A  2    0.264528    0.308874    0.908848    11.00000   -1.50000
H19B  2    0.331274    0.350132    0.931808    11.00000   -1.50000
H19C  2    0.353475    0.288861    0.926918    11.00000   -1.50000
AFIX   0
C20   1    0.463286    0.296370    0.815459    11.00000    0.10433    0.12747 =
         0.12731    0.02049    0.04261    0.03390
AFIX 137
H20A  2    0.510415    0.277474    0.800178    11.00000   -1.50000
H20B  2    0.450671    0.283134    0.854991    11.00000   -1.50000
H20C  2    0.475455    0.334152    0.817703    11.00000   -1.50000
AFIX   0
PART 2
C21A  1    0.290824    0.291087    0.780623    61.00000    0.13218    0.07554 =
         0.16830   -0.01522   -0.07302   -0.03215
AFIX   3
H21A  2    0.300750    0.253350    0.786650    61.00000   -1.50000
H21B  2    0.300206    0.300128    0.739150    61.00000   -1.50000
H21C  2    0.234615    0.299349    0.790649    61.00000   -1.50000
AFIX   0
PART 1
C21B  1    0.375241    0.285713    0.765493   -61.00000    0.13218    0.07554 =
         0.16830   -0.01522   -0.07302   -0.03215
AFIX   3
H21D  2    0.365236    0.305056    0.728604   -61.00000   -1.50000
H21E  2    0.338932    0.255174    0.767224   -61.00000   -1.50000
H21F  2    0.431692    0.273672    0.766926   -61.00000   -1.50000
AFIX   0
PART 0
PART 1
SAME SI12 > C6
SI29  6    0.243362    0.460011    0.840711    71.00000    0.02489    0.06571 =
         0.04107   -0.01695    0.00959   -0.00469
C22A  1    0.153215    0.427118    0.805045    71.00000    0.02721    0.12838 =
         0.07751   -0.05425    0.00014   -0.01194
AFIX 137
H22A  2    0.103331    0.443129    0.819797    71.00000   -1.50000
H22B  2    0.153733    0.389431    0.814651    71.00000   -1.50000
H22C  2    0.155533    0.431626    0.762071    71.00000   -1.50000
AFIX   0
C23A  1    0.242800    0.530641    0.820885    71.00000    0.06781    0.06107 =
         0.06412   -0.01868    0.01890    0.01213
AFIX 137
H23A  2    0.260125    0.534784    0.779870    71.00000   -1.50000
H23B  2    0.280098    0.549846    0.847206    71.00000   -1.50000
H23C  2    0.187878    0.544786    0.825054    71.00000   -1.50000
AFIX   0
C24A  1    0.232755    0.453397    0.923431    71.00000    0.03689    0.11910 =
         0.05243   -0.04865    0.02984   -0.02593
AFIX 137
H24A  2    0.274610    0.474583    0.943371    71.00000   -1.50000
H24B  2    0.239112    0.416308    0.934765    71.00000   -1.50000
H24C  2    0.179040    0.465867    0.935070    71.00000   -1.50000
AFIX   0
PART 2
SAME SI12 > C6
SI38  6    0.234355    0.499350    0.847060   -71.00000    0.06184    0.02845 =
         0.12822    0.01769    0.05269    0.01331
C22B  1    0.140310    0.488970    0.799195   -71.00000    0.02721    0.12838 =
         0.07751   -0.05425    0.00014   -0.01194
AFIX 137
H22D  2    0.139238    0.515092    0.767263   -71.00000   -1.50000
H22E  2    0.091850    0.493043    0.823382   -71.00000   -1.50000
H22F  2    0.141289    0.453417    0.782229   -71.00000   -1.50000
AFIX   0
C23B  1    0.276094    0.564815    0.831880   -71.00000    0.06781    0.06107 =
         0.06412   -0.01868    0.01890    0.01213
AFIX 137
H23D  2    0.297261    0.565652    0.791611   -71.00000   -1.50000
H23E  2    0.320038    0.572455    0.860179   -71.00000   -1.50000
H23F  2    0.233319    0.591372    0.835725   -71.00000   -1.50000
AFIX   0
C24B  1    0.207866    0.489774    0.926226   -71.00000    0.03689    0.11910 =
         0.05243   -0.04865    0.02984   -0.02593
AFIX 137
H24D  2    0.256810    0.493436    0.950920   -71.00000   -1.50000
H24E  2    0.184878    0.454482    0.931572   -71.00000   -1.50000
H24F  2    0.167991    0.516372    0.937793   -71.00000   -1.50000
AFIX   0
PART 0
SI30  6    0.473794    0.455017    0.851036    11.00000    0.05016    0.07851 =
         0.06094   -0.02326   -0.00474   -0.00001
C25   1    0.475722    0.443601    0.929476    11.00000    0.07138    0.06652 =
         0.08529   -0.01425   -0.02875   -0.00991
AFIX 137
H25A  2    0.520319    0.463661    0.947627    11.00000   -1.50000
H25B  2    0.483694    0.405911    0.937189    11.00000   -1.50000
H25C  2    0.424202    0.455006    0.946375    11.00000   -1.50000
AFIX   0
C26   1    0.483644    0.528686    0.839655    11.00000    0.08155    0.09380 =
         0.05053   -0.01766    0.00928   -0.05985
AFIX 137
H26A  2    0.434114    0.546233    0.852815    11.00000   -1.50000
H26B  2    0.491772    0.536061    0.797619    11.00000   -1.50000
H26C  2    0.530147    0.541904    0.862639    11.00000   -1.50000
AFIX   0
C27   1    0.570341    0.423961    0.817728    11.00000    0.07171    0.17215 =
         0.06616   -0.05100   -0.02303    0.02457
AFIX 137
H27A  2    0.618518    0.438992    0.837145    11.00000   -1.50000
H27B  2    0.571815    0.431470    0.775256    11.00000   -1.50000
H27C  2    0.569514    0.385715    0.823937    11.00000   -1.50000
AFIX   0
SI31  6    0.361122    0.591376    0.547288    11.00000    0.03722    0.06957 =
         0.03964   -0.01166    0.00445    0.00062
PART 1
SI32  6    0.461979    0.606324    0.477720    81.00000    0.03004    0.04487 =
         0.03945   -0.01214    0.00355   -0.00478
C28A  1    0.465010    0.554390    0.422464    81.00000    0.04260    0.03128 =
         0.03141    0.02027    0.00029    0.01401
AFIX   3
H28A  2    0.414830    0.550027    0.399298    81.00000   -1.50000
H28B  2    0.474533    0.522822    0.446568    81.00000   -1.50000
H28C  2    0.510563    0.559497    0.395679    81.00000   -1.50000
AFIX   0
C29A  1    0.563412    0.608528    0.515746    81.00000    0.03361    0.21966 =
         0.03333   -0.05239   -0.00214   -0.01806
AFIX 137
H29A  2    0.602035    0.627264    0.490762    81.00000   -1.50000
H29B  2    0.582720    0.572490    0.522782    81.00000   -1.50000
H29C  2    0.558584    0.626984    0.553603    81.00000   -1.50000
AFIX   0
C30A  1    0.446875    0.670272    0.438525    81.00000    0.07348    0.05077 =
         0.12130    0.00055    0.04993    0.02548
AFIX 137
H30A  2    0.394834    0.669718    0.417122    81.00000   -1.50000
H30B  2    0.490880    0.675628    0.410460    81.00000   -1.50000
H30C  2    0.446968    0.699105    0.467377    81.00000   -1.50000
AFIX   0
PART 2
SI39  6    0.481773    0.591086    0.488592   -81.00000    0.06536    0.07199 =
         0.03002    0.02598    0.01556    0.00247
C28B  1    0.479594    0.535225    0.430661   -81.00000    0.04260    0.03128 =
         0.03141    0.02027    0.00029    0.01401
AFIX   3
H28D  2    0.481069    0.497683    0.440917   -81.00000   -1.50000
H28E  2    0.522837    0.543043    0.402684   -81.00000   -1.50000
H28F  2    0.426938    0.543785    0.412519   -81.00000   -1.50000
AFIX   0
C29B  1    0.575343    0.587309    0.543329   -81.00000    0.03361    0.21966 =
         0.03333   -0.05239   -0.00214   -0.01806
AFIX 137
H29D  2    0.602071    0.621795    0.545270   -81.00000   -1.50000
H29E  2    0.613781    0.560830    0.529189   -81.00000   -1.50000
H29F  2    0.556766    0.577422    0.582783   -81.00000   -1.50000
AFIX   0
C30B  1    0.491404    0.651444    0.449639   -81.00000    0.07348    0.05077 =
         0.12130    0.00055    0.04993    0.02548
AFIX 137
H30D  2    0.442921    0.673016    0.455707   -81.00000   -1.50000
H30E  2    0.497313    0.644185    0.407361   -81.00000   -1.50000
H30F  2    0.539299    0.670473    0.464333   -81.00000   -1.50000
AFIX   0
PART 0
SI33  6    0.371282    0.656557    0.620528    11.00000    0.06007    0.09133 =
         0.07641   -0.03766    0.00966    0.00234
C31   1    0.463651    0.653150    0.665860    11.00000    0.07987    0.10885 =
         0.17023   -0.09935   -0.02125   -0.01438
AFIX 137
H31A  2    0.472727    0.687156    0.685445    11.00000   -1.50000
H31B  2    0.509889    0.644979    0.640680    11.00000   -1.50000
H31C  2    0.457878    0.625488    0.695768    11.00000   -1.50000
AFIX   0
C32   1    0.283450    0.659443    0.666211    11.00000    0.17160    0.17804 =
         0.11710   -0.07612    0.07458   -0.03306
AFIX 137
H32A  2    0.285550    0.630709    0.695167    11.00000   -1.50000
H32B  2    0.234513    0.655834    0.641501    11.00000   -1.50000
H32C  2    0.282257    0.693363    0.686948    11.00000   -1.50000
AFIX   0
C33   1    0.389257    0.727738    0.585894    11.00000    0.17887    0.16214 =
         0.14197   -0.02784    0.02008    0.01959
AFIX 137
H33A  2    0.345474    0.735785    0.557605    11.00000   -1.50000
H33B  2    0.441337    0.728274    0.565543    11.00000   -1.50000
H33C  2    0.389807    0.754186    0.617489    11.00000   -1.50000
AFIX   0
SI34  6    0.236791    0.601372    0.497664    11.00000    0.05995    0.13583 =
         0.03964   -0.00605   -0.00364    0.03168
C34   1    0.152433    0.586236    0.544654    11.00000    0.03706    0.12631 =
         0.10460   -0.01155   -0.02117    0.02116
AFIX 137
H34A  2    0.107040    0.609813    0.535099    11.00000   -1.50000
H34B  2    0.168725    0.591101    0.586117    11.00000   -1.50000
H34C  2    0.135691    0.549568    0.538283    11.00000   -1.50000
AFIX   0
PART 1
C35A  1    0.226169    0.537528    0.441481    91.00000    0.06114    0.10165 =
         0.07213   -0.05359   -0.02479    0.02267
AFIX 137
H35A  2    0.171790    0.537134    0.423499    91.00000   -1.50000
H35B  2    0.234897    0.504889    0.463879    91.00000   -1.50000
H35C  2    0.266778    0.540250    0.410390    91.00000   -1.50000
AFIX   0
C36A  1    0.216616    0.659347    0.460487    91.00000    0.10913    0.08818 =
         0.07752    0.00863   -0.04748   -0.00621
AFIX 137
H36A  2    0.187714    0.651507    0.423388    91.00000   -1.50000
H36B  2    0.267694    0.677337    0.451844    91.00000   -1.50000
H36C  2    0.182971    0.682157    0.485093    91.00000   -1.50000
AFIX   0
PART 2
C35B  1    0.240644    0.584241    0.420348   -91.00000    0.06114    0.10165 =
         0.07213   -0.05359   -0.02479    0.02267
AFIX 137
H35D  2    0.228338    0.546669    0.415470   -91.00000   -1.50000
H35E  2    0.295005    0.591521    0.405396   -91.00000   -1.50000
H35F  2    0.200683    0.605228    0.398176   -91.00000   -1.50000
AFIX   0
C36B  1    0.226995    0.685175    0.487999   -91.00000    0.10913    0.08818 =
         0.07752    0.00863   -0.04748   -0.00621
AFIX 137
H36D  2    0.178421    0.693663    0.464462   -91.00000   -1.50000
H36E  2    0.275082    0.698680    0.468002   -91.00000   -1.50000
H36F  2    0.223000    0.701522    0.527111   -91.00000   -1.50000
AFIX   0
PART 0
K1    5   10.150002    0.159904    0.402036    11.00000    0.02707    0.03748 =
         0.06245    0.01276   -0.00309   -0.00193
N1    3    0.072688    0.104556    0.301396    11.00000    0.03711    0.06237 =
         0.06479   -0.00772   -0.01395    0.00639
N2    3    0.230092    0.218246    0.504527    11.00000    0.03964    0.06653 =
         0.06945   -0.00367   -0.00556    0.00121
O1    4    0.004534    0.108025    0.424609    11.00000    0.04742    0.06865 =
         0.08884   -0.01526    0.00067   -0.01782
O2    4    0.095026    0.145011    0.523484    11.00000    0.05430    0.06912 =
         0.05416    0.01184    0.00681    0.00130
O3    4    0.312866    0.141140    0.433101    11.00000    0.04507    0.05920 =
         0.08002   -0.01013   -0.02002    0.01295
O4    4    0.235323    0.075174    0.348525    11.00000    0.05061    0.04126 =
         0.05622   -0.00592    0.01124    0.00053
O5    4    0.112984    0.216647    0.297520    11.00000    0.07464    0.05363 =
         0.06298    0.01416    0.01270    0.01817
O6    4    0.158832    0.272547    0.399838    11.00000    0.07043    0.06379 =
         0.07075    0.02044    0.02698    0.02360
C37   1   -0.009384    0.089290    0.322174    11.00000    0.03475    0.10022 =
         0.08921   -0.02903   -0.00767   -0.01986
AFIX  23
H37A  2   -0.032194    0.062574    0.294713    11.00000   -1.20000
H37B  2   -0.045042    0.120667    0.320267    11.00000   -1.20000
AFIX   0
C38   1   -0.011034    0.066967    0.385181    11.00000    0.04083    0.13075 =
         0.06983    0.00090    0.00363   -0.03022
AFIX  23
H38A  2   -0.064784    0.051289    0.393076    11.00000   -1.20000
H38B  2    0.030599    0.039105    0.389899    11.00000   -1.20000
AFIX   0
C39   1   -0.004893    0.086331    0.482144    11.00000    0.09807    0.10115 =
         0.05529    0.03431    0.00666   -0.06698
AFIX  23
H39A  2    0.034704    0.057561    0.489000    11.00000   -1.20000
H39B  2   -0.060245    0.071897    0.486611    11.00000   -1.20000
AFIX   0
C40   1    0.009770    0.130980    0.525797    11.00000    0.05460    0.08470 =
         0.06828    0.02633    0.01032   -0.00042
AFIX  23
H40A  2   -0.024287    0.161782    0.515136    11.00000   -1.20000
H40B  2   -0.004335    0.119538    0.566224    11.00000   -1.20000
AFIX   0
C41   1    0.116877    0.184289    0.566438    11.00000    0.08022    0.06895 =
         0.06108    0.01527   -0.00133   -0.00099
AFIX  23
H41A  2    0.103827    0.171675    0.606625    11.00000   -1.20000
H41B  2    0.086055    0.217143    0.558782    11.00000   -1.20000
AFIX   0
C42   1    0.206238    0.194760    0.562138    11.00000    0.07033    0.10663 =
         0.04781    0.01232   -0.01400   -0.01422
AFIX  23
H42A  2    0.222816    0.218983    0.594425    11.00000   -1.20000
H42B  2    0.235934    0.161187    0.567938    11.00000   -1.20000
AFIX   0
C43   1    0.315302    0.213218    0.498023    11.00000    0.05264    0.07238 =
         0.08223   -0.04175   -0.00349   -0.00635
AFIX  23
H43A  2    0.342325    0.226310    0.534504    11.00000   -1.20000
H43B  2    0.332474    0.236117    0.465024    11.00000   -1.20000
AFIX   0
C44   1    0.344176    0.158085    0.486329    11.00000    0.04258    0.09466 =
         0.04433   -0.01425   -0.02293    0.00628
AFIX  23
H44A  2    0.404156    0.157418    0.485337    11.00000   -1.20000
H44B  2    0.326306    0.134334    0.518359    11.00000   -1.20000
AFIX   0
C45   1    0.339747    0.087020    0.417700    11.00000    0.04240    0.05440 =
         0.09558   -0.00217   -0.02207    0.02342
AFIX  23
H45A  2    0.399297    0.084174    0.422764    11.00000   -1.20000
H45B  2    0.314053    0.061112    0.444307    11.00000   -1.20000
AFIX   0
C46   1    0.317718    0.076102    0.358702    11.00000    0.04344    0.04247 =
         0.08807   -0.02172    0.00613   -0.00555
AFIX  23
H46A  2    0.342150    0.103134    0.332860    11.00000   -1.20000
H46B  2    0.340646    0.041479    0.347533    11.00000   -1.20000
AFIX   0
C47   1    0.211873    0.066414    0.287058    11.00000    0.06193    0.07111 =
         0.08386   -0.04887    0.00900   -0.00701
AFIX  23
H47A  2    0.239815    0.034947    0.271318    11.00000   -1.20000
H47B  2    0.226594    0.097302    0.262675    11.00000   -1.20000
AFIX   0
C48   1    0.118012    0.057938    0.285635    11.00000    0.07125    0.07081 =
         0.09189   -0.01157   -0.03421    0.00836
AFIX  23
H48A  2    0.101224    0.046658    0.245400    11.00000   -1.20000
H48B  2    0.104256    0.029138    0.313301    11.00000   -1.20000
AFIX   0
C49   1    0.068864    0.138170    0.248312    11.00000    0.06958    0.08979 =
         0.06298   -0.00308   -0.00458    0.01391
AFIX  23
H49A  2    0.028321    0.123606    0.220079    11.00000   -1.20000
H49B  2    0.122267    0.137995    0.228840    11.00000   -1.20000
AFIX   0
C50   1    0.045598    0.195518    0.264003    11.00000    0.04761    0.06336 =
         0.10070    0.02689   -0.01865    0.01411
AFIX  23
H50A  2    0.036141    0.216450    0.227616    11.00000   -1.20000
H50B  2   -0.004355    0.196126    0.287782    11.00000   -1.20000
AFIX   0
C51   1    0.095633    0.273187    0.306233    11.00000    0.14581    0.07885 =
         0.04736    0.02654    0.00458    0.03559
AFIX  23
H51A  2    0.042417    0.277750    0.325314    11.00000   -1.20000
H51B  2    0.094252    0.291741    0.267724    11.00000   -1.20000
AFIX   0
C52   1    0.162224    0.295164    0.345115    11.00000    0.17236    0.02826 =
         0.06682    0.00005    0.01220    0.02347
AFIX  23
H52A  2    0.215546    0.287846    0.327277    11.00000   -1.20000
H52B  2    0.155967    0.333864    0.348626    11.00000   -1.20000
AFIX   0
C53   1    0.211370    0.297719    0.440638    11.00000    0.07408    0.07624 =
         0.08800   -0.03477    0.02800   -0.01260
AFIX  23
H53A  2    0.197590    0.335677    0.442544    11.00000   -1.20000
H53B  2    0.267834    0.294662    0.426727    11.00000   -1.20000
AFIX   0
C54   1    0.205797    0.274268    0.501254    11.00000    0.06441    0.05644 =
         0.08328   -0.00777    0.00425    0.00827
AFIX  23
H54A  2    0.240710    0.294891    0.528666    11.00000   -1.20000
H54B  2    0.149236    0.277551    0.514897    11.00000   -1.20000
AFIX   0
K2    5    0.386104    0.351695    0.248381    11.00000    0.04907    0.03339 =
         0.04700    0.00597   -0.00770   -0.00059
N3    3    0.267736    0.383634    0.152084    11.00000    0.10494    0.03903 =
         0.06780   -0.00182   -0.03763    0.02287
N4    3    0.505145    0.317592    0.345380    11.00000    0.03684    0.07056 =
         0.05639    0.01478    0.01488    0.00871
O7    4    0.272432    0.275285    0.203660    11.00000    0.09556    0.03951 =
         0.08071   -0.01195   -0.01995   -0.00811
O8    4    0.398613    0.245223    0.277748    11.00000    0.06212    0.03481 =
         0.11099    0.01921    0.01354    0.01114
O9    4    0.364266    0.390085    0.361882    11.00000    0.05708    0.05561 =
         0.04059   -0.00702   -0.00818   -0.00226
O10   4    0.264395    0.430078    0.268262    11.00000    0.04529    0.04035 =
         0.07146   -0.00670   -0.01171    0.00730
O11   4    0.441258    0.408085    0.151392    11.00000    0.07807    0.08348 =
         0.05942    0.03209    0.02839    0.01591
O12   4    0.546364    0.388563    0.249609    11.00000    0.03805    0.09612 =
         0.08096    0.04402    0.02383    0.00613
PART 1
C55A  1    0.207537    0.337743    0.142910    21.00000    0.03760    0.04297 =
         0.07211   -0.01091   -0.01388    0.01050
AFIX  23
H55A  2    0.178199    0.342441    0.104809    21.00000   -1.20000
H55B  2    0.167167    0.338100    0.174910    21.00000   -1.20000
AFIX   0
C56A  1    0.252524    0.283660    0.142899    21.00000    0.11170    0.06975 =
         0.05103   -0.01829   -0.01284   -0.02753
AFIX  23
H56A  2    0.216864    0.255266    0.127507    21.00000   -1.20000
H56B  2    0.302007    0.285292    0.118667    21.00000   -1.20000
AFIX   0
PART 2
C55B  1    0.252262    0.334189    0.114782   -21.00000    0.03760    0.04297 =
         0.07211   -0.01091   -0.01388    0.01050
AFIX  23
H55C  2    0.215241    0.341467    0.080953   -21.00000   -1.20000
H55D  2    0.303392    0.318853    0.100101   -21.00000   -1.20000
AFIX   0
C56B  1    0.214686    0.300481    0.158302   -21.00000    0.11170    0.06975 =
         0.05103   -0.01829   -0.01284   -0.02753
AFIX  23
H56C  2    0.185259    0.271958    0.137211   -21.00000   -1.20000
H56D  2    0.174022    0.321519    0.179827   -21.00000   -1.20000
AFIX   0
PART 0
C57   1    0.305181    0.224675    0.204941    11.00000    0.12095    0.08575 =
         0.11457   -0.00171    0.00208   -0.04314
AFIX  23
H57A  2    0.350512    0.222638    0.176778    11.00000   -1.20000
H57B  2    0.263261    0.198999    0.192170    11.00000   -1.20000
AFIX   0
C58   1    0.333880    0.211092    0.262369    11.00000    0.08675    0.01300 =
         0.12866    0.01152    0.01495   -0.00691
AFIX  23
H58A  2    0.289641    0.214703    0.291249    11.00000   -1.20000
H58B  2    0.352764    0.174031    0.262859    11.00000   -1.20000
AFIX   0
C59   1    0.435434    0.231800    0.333561    11.00000    0.07495    0.05995 =
         0.13474    0.06678   -0.00619   -0.01259
AFIX  23
H59A  2    0.446323    0.193417    0.334774    11.00000   -1.20000
H59B  2    0.397533    0.240281    0.365778    11.00000   -1.20000
AFIX   0
C60   1    0.469806    0.333371    0.398861    11.00000    0.07385    0.10880 =
         0.06854    0.00572    0.00194    0.00897
AFIX  23
H60A  2    0.511684    0.331831    0.430573    11.00000   -1.20000
H60B  2    0.426812    0.307798    0.408985    11.00000   -1.20000
AFIX   0
C61   1    0.433791    0.387524    0.398013    11.00000    0.05418    0.12164 =
         0.05663   -0.02906    0.00114   -0.02123
AFIX  23
H61A  2    0.419609    0.397860    0.438796    11.00000   -1.20000
H61B  2    0.474533    0.412903    0.383446    11.00000   -1.20000
AFIX   0
C62   1    0.327432    0.438817    0.362943    11.00000    0.05637    0.05516 =
         0.06522   -0.00430    0.00207   -0.00263
AFIX  23
H62A  2    0.364097    0.465358    0.345526    11.00000   -1.20000
H62B  2    0.317476    0.449078    0.404447    11.00000   -1.20000
AFIX   0
C63   1    0.248880    0.438503    0.329287    11.00000    0.07253    0.03203 =
         0.04350   -0.00964   -0.00312   -0.00734
AFIX  23
H63A  2    0.213509    0.410114    0.344367    11.00000   -1.20000
H63B  2    0.220678    0.472610    0.334586    11.00000   -1.20000
AFIX   0
C64   1    0.191351    0.424981    0.233977    11.00000    0.07600    0.03846 =
         0.06299    0.00517    0.00955   -0.00743
AFIX  23
H64A  2    0.153951    0.454390    0.242845    11.00000   -1.20000
H64B  2    0.163906    0.391361    0.243449    11.00000   -1.20000
AFIX   0
C65   1    0.213867    0.426074    0.170089    11.00000    0.05259    0.03950 =
         0.07593    0.01575   -0.01448    0.00900
AFIX  23
H65A  2    0.163611    0.424245    0.145758    11.00000   -1.20000
H65B  2    0.240380    0.460224    0.161602    11.00000   -1.20000
AFIX   0
C66   1    0.514846    0.261926    0.343402    11.00000    0.06681    0.06805 =
         0.08373    0.04459    0.00805    0.00630
AFIX  23
H66A  2    0.540079    0.250013    0.381045    11.00000   -1.20000
H66B  2    0.552455    0.252998    0.311154    11.00000   -1.20000
AFIX   0
C67   1    0.315463    0.399072    0.102033    11.00000    0.12028    0.09873 =
         0.03484   -0.00569    0.00287    0.06216
AFIX  23
H67A  2    0.279217    0.417141    0.073278    11.00000   -1.20000
H67B  2    0.335550    0.366651    0.082726    11.00000   -1.20000
AFIX   0
C68   1    0.385825    0.433884    0.114107    11.00000    0.08484    0.11670 =
         0.05270    0.04764    0.00252    0.04996
AFIX  23
H68A  2    0.412310    0.443210    0.076502    11.00000   -1.20000
H68B  2    0.367279    0.466869    0.133049    11.00000   -1.20000
AFIX   0
C69   1    0.506334    0.438794    0.167312    11.00000    0.05797    0.13274 =
         0.11217    0.09705    0.03130    0.02780
AFIX  23
H69A  2    0.487312    0.467005    0.194021    11.00000   -1.20000
H69B  2    0.527475    0.455983    0.131368    11.00000   -1.20000
AFIX   0
C70   1    0.572319    0.410908    0.196422    11.00000    0.06994    0.11258 =
         0.10534    0.06192    0.03999    0.01783
AFIX  23
H70A  2    0.592494    0.382777    0.170069    11.00000   -1.20000
H70B  2    0.617519    0.435665    0.204562    11.00000   -1.20000
AFIX   0
C71   1    0.602822    0.350490    0.274703    11.00000    0.03228    0.07779 =
         0.06919    0.00629    0.01453   -0.00154
AFIX  23
H71A  2    0.658920    0.364039    0.271793    11.00000   -1.20000
H71B  2    0.599281    0.316962    0.252390    11.00000   -1.20000
AFIX   0
C72   1    0.583099    0.341172    0.336994    11.00000    0.04292    0.08545 =
         0.05372    0.01655   -0.00862   -0.01440
AFIX  23
H72A  2    0.625075    0.317944    0.354743    11.00000   -1.20000
H72B  2    0.585000    0.375231    0.358367    11.00000   -1.20000
AFIX   0
K3    5    0.629144    0.148638    0.757352    11.00000    0.03196    0.03387 =
         0.03336   -0.00066    0.00014   -0.00001
N5    3    0.516596    0.174656    0.655870    11.00000    0.03960    0.05965 =
         0.05443    0.02600    0.00154   -0.00772
N6    3    0.746521    0.123871    0.860213    11.00000    0.05613    0.06045 =
         0.03700   -0.01187   -0.00744    0.00505
O13   4    0.466199    0.121960    0.764049    11.00000    0.03309    0.06596 =
         0.07456    0.02039    0.01243    0.00334
O14   4    0.570175    0.108214    0.865814    11.00000    0.05892    0.08874 =
         0.04688    0.02206    0.00253    0.00898
O15   4    0.750798    0.069636    0.746244    11.00000    0.04783    0.02564 =
         0.04354   -0.00260    0.00348    0.00305
O16   4    0.657432    0.102382    0.647351    11.00000    0.05689    0.04505 =
         0.03814   -0.00133    0.00313   -0.00582
O17   4    0.614084    0.251575    0.717287    11.00000    0.04747    0.04029 =
         0.09875    0.02285   -0.02041   -0.01111
O18   4    0.733994    0.230356    0.805080    11.00000    0.05165    0.04308 =
         0.07726   -0.01834   -0.00528    0.00599
C73   1    0.435403    0.148781    0.666641    11.00000    0.02770    0.09476 =
         0.07603    0.02278   -0.00592   -0.00794
AFIX  23
H73A  2    0.393497    0.165823    0.641397    11.00000   -1.20000
H73B  2    0.438325    0.111115    0.655344    11.00000   -1.20000
AFIX   0
C74   1    0.411312    0.152999    0.730337    11.00000    0.03904    0.09371 =
         0.07698    0.03590   -0.01686   -0.00047
AFIX  23
H74A  2    0.413744    0.190215    0.743475    11.00000   -1.20000
H74B  2    0.355223    0.140001    0.735351    11.00000   -1.20000
AFIX   0
C75   1    0.437325    0.114412    0.823657    11.00000    0.03065    0.05735 =
         0.07929    0.03043    0.01925    0.00495
AFIX  23
H75A  2    0.382115    0.099088    0.822857    11.00000   -1.20000
H75B  2    0.435580    0.148519    0.844904    11.00000   -1.20000
AFIX   0
C76   1    0.495438    0.077663    0.853515    11.00000    0.05960    0.09309 =
         0.07926    0.02381    0.04908   -0.00061
AFIX  23
H76A  2    0.472373    0.064245    0.890796    11.00000   -1.20000
H76B  2    0.507304    0.047273    0.827549    11.00000   -1.20000
AFIX   0
C77   1    0.626461    0.081166    0.903482    11.00000    0.07711    0.09666 =
         0.05547    0.00553    0.02585   -0.01384
AFIX  23
H77A  2    0.642841    0.047634    0.884664    11.00000   -1.20000
H77B  2    0.600312    0.072680    0.941461    11.00000   -1.20000
AFIX   0
C78   1    0.697762    0.113630    0.914487    11.00000    0.08148    0.09575 =
         0.02642    0.01151   -0.00492    0.02178
AFIX  23
H78A  2    0.732742    0.095955    0.944362    11.00000   -1.20000
H78B  2    0.680366    0.147811    0.931247    11.00000   -1.20000
AFIX   0
C79   1    0.792298    0.076204    0.846775    11.00000    0.06793    0.08069 =
         0.06101   -0.01693   -0.04644    0.01687
AFIX  23
H79A  2    0.757891    0.044943    0.854071    11.00000   -1.20000
H79B  2    0.840144    0.074030    0.873553    11.00000   -1.20000
AFIX   0
C80   1    0.820557    0.075345    0.782615    11.00000    0.04416    0.03699 =
         0.05940   -0.00226   -0.01406    0.01030
AFIX  23
H80A  2    0.849093    0.108561    0.773080    11.00000   -1.20000
H80B  2    0.858220    0.045522    0.776353    11.00000   -1.20000
AFIX   0
C81   1    0.773386    0.059461    0.686906    11.00000    0.04324    0.02589 =
         0.08020   -0.00019    0.02129    0.01114
AFIX  23
H81A  2    0.806682    0.027020    0.685285    11.00000   -1.20000
H81B  2    0.806195    0.089141    0.671846    11.00000   -1.20000
AFIX   0
C82   1    0.699697    0.052938    0.649713    11.00000    0.07806    0.03673 =
         0.04400   -0.01504    0.01002    0.00440
AFIX  23
H82A  2    0.714791    0.041854    0.609360    11.00000   -1.20000
H82B  2    0.664352    0.025435    0.666720    11.00000   -1.20000
AFIX   0
C83   1    0.586420    0.099913    0.609083    11.00000    0.06587    0.09572 =
         0.03082   -0.00538   -0.01473   -0.01195
AFIX  23
H83A  2    0.546195    0.075484    0.626173    11.00000   -1.20000
H83B  2    0.601901    0.086106    0.569879    11.00000   -1.20000
AFIX   0
C84   1    0.550034    0.152458    0.602112    11.00000    0.05094    0.06644 =
         0.03701    0.02786   -0.01440   -0.00546
AFIX  23
H84A  2    0.591850    0.176863    0.587101    11.00000   -1.20000
H84B  2    0.506273    0.150343    0.571827    11.00000   -1.20000
AFIX   0
C85   1    0.507540    0.233012    0.650354    11.00000    0.05301    0.09450 =
         0.08818    0.05269   -0.00371    0.01715
AFIX  23
H85A  2    0.484460    0.241202    0.610786    11.00000   -1.20000
H85B  2    0.468357    0.245291    0.680141    11.00000   -1.20000
AFIX   0
C86   1    0.583539    0.262542    0.658262    11.00000    0.04435    0.07237 =
         0.11582    0.05214   -0.01782    0.00247
AFIX  23
H86A  2    0.623493    0.251343    0.628490    11.00000   -1.20000
H86B  2    0.573547    0.300808    0.653425    11.00000   -1.20000
AFIX   0
C87   1    0.675252    0.289562    0.732795    11.00000    0.05726    0.02374 =
         0.13210    0.01195    0.02034   -0.01082
AFIX  23
H87A  2    0.654577    0.325844    0.726752    11.00000   -1.20000
H87B  2    0.723893    0.284624    0.708221    11.00000   -1.20000
AFIX   0
C88   1    0.695920    0.280157    0.798036    11.00000    0.07346    0.00759 =
         0.11227   -0.01499    0.00552   -0.00758
AFIX  23
H88A  2    0.732619    0.308322    0.812630    11.00000   -1.20000
H88B  2    0.645751    0.281267    0.821553    11.00000   -1.20000
AFIX   0
C89   1    0.758526    0.220716    0.865209    11.00000    0.06045    0.06446 =
         0.06730   -0.02814   -0.01187    0.00311
AFIX  23
H89A  2    0.710287    0.219605    0.890763    11.00000   -1.20000
H89B  2    0.794350    0.249537    0.879321    11.00000   -1.20000
AFIX   0
C90   1    0.802179    0.169805    0.868567    11.00000    0.06233    0.08247 =
         0.04329   -0.00797   -0.02136    0.00473
AFIX  23
H90A  2    0.829760    0.166878    0.907567    11.00000   -1.20000
H90B  2    0.844250    0.168922    0.837768    11.00000   -1.20000
AFIX   0
K4    5    0.861971    0.342206    0.618621    11.00000    0.03953    0.03969 =
         0.06140    0.00853    0.00372   -0.00050
N7    3    0.742606    0.388876    0.535986    11.00000    0.05092    0.04233 =
         0.06389    0.01341   -0.00439   -0.00712
N8    3    0.978845    0.295078    0.710265    11.00000    0.10673    0.10709 =
         0.06786   -0.01925   -0.03574    0.01331
O19   4    0.753704    0.275084    0.561478    11.00000    0.06650    0.06694 =
         0.05221   -0.01006   -0.00015   -0.01528
O20   4    0.877071    0.231175    0.629842    11.00000    0.07986    0.04806 =
         0.06957    0.00830    0.01634   -0.00244
O21   4    1.026360    0.369582    0.612006    11.00000    0.04567    0.10517 =
         0.10421   -0.03111    0.01993   -0.02344
O22   4    0.920167    0.396317    0.521769    11.00000    0.05510    0.07080 =
         0.06676    0.01229    0.00276   -0.01769
O23   4    0.765410    0.428396    0.658519    11.00000    0.05654    0.03631 =
         0.04821   -0.00713    0.00420   -0.00144
O24   4    0.854667    0.372514    0.745666    11.00000    0.12032    0.08489 =
         0.04467   -0.01115   -0.00272   -0.00495
C91   1    0.677638    0.348907    0.524609    11.00000    0.06899    0.04063 =
         0.10894    0.02079    0.00289    0.01220
AFIX  23
H91A  2    0.642861    0.361315    0.491424    11.00000   -1.20000
H91B  2    0.643307    0.346315    0.560063    11.00000   -1.20000
AFIX   0
C92   1    0.709791    0.294112    0.509759    11.00000    0.09560    0.06875 =
         0.03606    0.00189   -0.02340   -0.01013
AFIX  23
H92A  2    0.664329    0.270057    0.499850    11.00000   -1.20000
H92B  2    0.746274    0.295952    0.475416    11.00000   -1.20000
AFIX   0
C93   1    0.782927    0.220672    0.550877    11.00000    0.06075    0.05179 =
         0.09085   -0.02737    0.00285   -0.01611
AFIX  23
H93A  2    0.738286    0.197586    0.536793    11.00000   -1.20000
H93B  2    0.826912    0.220290    0.521520    11.00000   -1.20000
AFIX   0
C94   1    0.813111    0.203931    0.609738    11.00000    0.05277    0.07021 =
         0.11137   -0.00165    0.01579    0.01073
AFIX  23
H94A  2    0.768579    0.207457    0.638390    11.00000   -1.20000
H94B  2    0.828001    0.166151    0.607847    11.00000   -1.20000
AFIX   0
C95   1    0.908843    0.212764    0.686372    11.00000    0.09122    0.06190 =
         0.05378    0.02457   -0.00685    0.00963
AFIX  23
H95A  2    0.870326    0.221431    0.718134    11.00000   -1.20000
H95B  2    0.915903    0.174003    0.685365    11.00000   -1.20000
AFIX   0
C96   1    0.986002    0.237996    0.698128    11.00000    0.12120    0.06642 =
         0.06902    0.00985    0.00732    0.03619
AFIX  23
H96A  2    1.021434    0.232878    0.663608    11.00000   -1.20000
H96B  2    1.012350    0.220647    0.732562    11.00000   -1.20000
AFIX   0
C97   1    1.058886    0.323758    0.701820    11.00000    0.09863    0.10678 =
         0.12711   -0.03436   -0.07835    0.03898
AFIX  23
H97A  2    1.055262    0.358930    0.720603    11.00000   -1.20000
H97B  2    1.102258    0.303858    0.722679    11.00000   -1.20000
AFIX   0
C98   1    1.082352    0.330761    0.639488    11.00000    0.02934    0.10113 =
         0.17968    0.00364   -0.02338    0.01430
AFIX  23
H98A  2    1.078755    0.296686    0.618250    11.00000   -1.20000
H98B  2    1.138897    0.343659    0.637429    11.00000   -1.20000
AFIX   0
C99   1    1.053437    0.383264    0.558170    11.00000    0.05642    0.06683 =
         0.14536   -0.01055    0.00370   -0.01592
AFIX  23
H99A  2    1.058743    0.351190    0.533566    11.00000   -1.20000
H99B  2    1.107855    0.399403    0.562430    11.00000   -1.20000
AFIX   0
C100  1    0.999916    0.419813    0.528881    11.00000    0.05955    0.06350 =
         0.08495   -0.01809    0.01540   -0.03352
AFIX  23
H10G  2    1.021742    0.429048    0.489656    11.00000   -1.20000
H10H  2    0.995921    0.452569    0.552483    11.00000   -1.20000
AFIX   0
C101  1    0.864651    0.433238    0.490992    11.00000    0.08086    0.07477 =
         0.04961    0.01882   -0.00662   -0.00340
AFIX  23
H10I  2    0.887758    0.444955    0.453015    11.00000   -1.20000
H10J  2    0.853979    0.464594    0.515779    11.00000   -1.20000
AFIX   0
C102  1    0.786335    0.401189    0.480483    11.00000    0.09343    0.08319 =
         0.04411    0.01184   -0.01834   -0.01659
AFIX  23
H10K  2    0.749762    0.421350    0.453792    11.00000   -1.20000
H10L  2    0.800174    0.367749    0.460403    11.00000   -1.20000
AFIX   0
C103  1    0.705459    0.435079    0.562683    11.00000    0.05213    0.07816 =
         0.07523   -0.01051   -0.02075    0.02705
AFIX  23
H10M  2    0.653813    0.442734    0.541596    11.00000   -1.20000
H10N  2    0.741732    0.465753    0.557218    11.00000   -1.20000
AFIX   0
C104  1    0.688618    0.428948    0.627796    11.00000    0.03263    0.03945 =
         0.11704   -0.02017    0.01459   -0.00064
AFIX  23
H10O  2    0.655035    0.458661    0.641845    11.00000   -1.20000
H10P  2    0.659026    0.395640    0.634992    11.00000   -1.20000
AFIX   0
C105  1    0.748743    0.431213    0.720943    11.00000    0.12346    0.03326 =
         0.05293    0.00926    0.00855    0.00605
AFIX  23
H10Q  2    0.710789    0.402830    0.732302    11.00000   -1.20000
H10R  2    0.723954    0.465627    0.730741    11.00000   -1.20000
AFIX   0
C106  1    0.827095    0.424927    0.752707    11.00000    0.14973    0.04627 =
         0.10950   -0.04183    0.00839   -0.00157
AFIX  23
H10S  2    0.867419    0.449848    0.736639    11.00000   -1.20000
H10T  2    0.820238    0.432799    0.795217    11.00000   -1.20000
AFIX   0
C107  1    0.922084    0.357506    0.779385    11.00000    0.15150    0.10235 =
         0.08516   -0.01522   -0.08370    0.02621
AFIX  23
H10U  2    0.909400    0.361142    0.821847    11.00000   -1.20000
H10V  2    0.967812    0.381450    0.770685    11.00000   -1.20000
AFIX   0
C108  1    0.946118    0.304206    0.767749    11.00000    0.13742    0.11217 =
         0.05948   -0.02479   -0.03732    0.05877
AFIX  23
H10W  2    0.898385    0.281029    0.772707    11.00000   -1.20000
H10X  2    0.987208    0.293681    0.797789    11.00000   -1.20000
AFIX   0
C109  1    0.933737    0.268374    0.420027    11.00000    0.06852    0.09473 =
         0.04628    0.02874    0.00119   -0.00351
C110  1    0.886478    0.227193    0.398411    11.00000    0.06807    0.07989 =
         0.05305    0.02151   -0.00967   -0.01891
AFIX  43
H110  2    0.888689    0.192626    0.414552    11.00000   -1.20000
AFIX   0
C111  1    0.836449    0.240384    0.351985    11.00000    0.08709    0.09447 =
         0.05431   -0.00865   -0.01011   -0.01207
AFIX  43
H111  2    0.799956    0.214311    0.337430    11.00000   -1.20000
AFIX   0
C112  1    0.835707    0.288204    0.325532    11.00000    0.13278    0.07590 =
         0.05812    0.02600   -0.02256    0.01624
AFIX  43
H112  2    0.803130    0.294240    0.291249    11.00000   -1.20000
AFIX   0
C113  1    0.883015    0.328146    0.349094    11.00000    0.16902    0.04661 =
         0.06215    0.00483    0.02036    0.01963
AFIX  43
H113  2    0.880986    0.362369    0.332047    11.00000   -1.20000
AFIX   0
C114  1    0.932703    0.318788    0.396738    11.00000    0.09600    0.07288 =
         0.06784   -0.00743    0.00088   -0.00123
AFIX  43
H114  2    0.965435    0.345995    0.413306    11.00000   -1.20000
AFIX   0
F1    7    0.978826    0.260181    0.469856    11.00000    0.12922    0.14131 =
         0.08744    0.04045   -0.02620   -0.03346
C115  1    0.499890    0.268407    0.083573    11.00000    0.17465    0.18696 =
         0.18372   -0.01091    0.00964   -0.01247
C116  1    0.502859    0.209499    0.072966    11.00000    0.15213    0.14730 =
         0.16516    0.01232    0.00645    0.02143
AFIX  43
H116  2    0.499990    0.181697    0.101014    11.00000   -1.20000
AFIX   0
C117  1    0.511212    0.206041    0.009037    11.00000    0.12246    0.14607 =
         0.16672    0.01242   -0.02267   -0.01375
AFIX  43
H117  2    0.512825    0.171463   -0.007075    11.00000   -1.20000
AFIX   0
C118  1    0.517091    0.247148   -0.031125    11.00000    0.23338    0.24830 =
         0.24798    0.01071   -0.00086    0.00856
AFIX  43
H118  2    0.529112    0.243689   -0.071900    11.00000   -1.20000
AFIX   0
C119  1    0.503509    0.290835   -0.003847    11.00000    0.16889    0.16106 =
         0.16715   -0.02076   -0.01423   -0.00501
AFIX  43
H119  2    0.493720    0.320416   -0.028708    11.00000   -1.20000
AFIX   0
C120  1    0.501333    0.299906    0.048884    11.00000    0.15650    0.14406 =
         0.15284    0.01860    0.00291   -0.00018
AFIX  43
H120  2    0.500829    0.335680    0.061356    11.00000   -1.20000
AFIX   0
F2    7    0.489283    0.273657    0.139575    11.00000    0.29934    0.38894 =
         0.34230    0.04116   -0.02844    0.03328
HKLF 4

REM  LSP-413 in Pn (Nr.7)
REM R1 =  0.0729 for   12835 Fo > 4sig(Fo)  and  0.1411 for all   24142 data
REM   1892 parameters refined using    422 restraints

END

WGHT      0.0932      0.0000

REM Highest difference peak  0.925,  deepest hole -0.448,  1-sigma level  0.080
Q1    1   0.2869  0.3526  0.8302  11.00000  0.05    0.92
Q2    1   0.3175  0.4441  0.8191  11.00000  0.05    0.79
Q3    1   0.2564  0.3987  0.6564  11.00000  0.05    0.78
Q4    1   0.3480  0.3697  0.5802  11.00000  0.05    0.73
Q5    1   0.8568  0.3336  0.5808  11.00000  0.05    0.71
Q6    1   0.6369  0.0815  0.2185  11.00000  0.05    0.68
Q7    1   0.6958  0.1226  0.3737  11.00000  0.05    0.68
Q8    1   0.7603  0.0415  0.1775  11.00000  0.05    0.65
Q9    1   0.4185  0.3953  0.6734  11.00000  0.05    0.58
Q10   1   0.0999  0.0976  0.4858  11.00000  0.05    0.54
;
_shelx_res_checksum              61318

#============================================================================== 
# END of CIF 
#============================================================================== 
_exptl_crystal_recrystallization_method 
'Re-crystallisation from solvent: Fluorobenzene'
_chemical_properties_physical    Air-sensitive
